# Supplementary material for: A proteome map of primary cultured rat Schwann cells
Source: Proteome Sci. 2012 Mar 23;10:20. doi: 10.1186/1477-5956-10-20 (PMC3338394; doi:10.1186/1477-5956-10-20)
Supplement: Additional file 1 — The protein list of three independent experiments, biological function categories and subcellular localization of 1,232 proteins, and annotated spectra of proteins identified on the basis of one unique peptide spectrum. Unused (ProtScore): a measurement of the protein confidence for a detected protein, calculated from the peptide confidence for peptides from spectra that have not already been completely "used" by higher scoring winning proteins. Total (ProtScore): a measure of the total amount of evidence for a detected protein. % Cov (95): The percentage of matching amino acids from identified peptides having confidence greater than or equal to 95 divided by the total number of amino acids in the sequence. (From Proteinpilot online help). [file 1477-5956-10-20-S1.XLS]

## Sheet: Protein list for Exp1
List of indentified proteins of primary cultured SCs
N	Unused	Total	%Cov (95)	IPI Accession	Gene_Symbol and Name	Species	Peptides(95%)
1	73.59	73.59	24.89	IPI00209113.3	Myh9 Myosin-9	10116	38
2	57.27	57.27	51.72	IPI00230941.5	Vim Vimentin	10116	53
3	49.98	49.98	67.34	IPI00197579.2	Tubb5 Isoform 1 of Tubulin beta-5 chain	10116	55
4	47.1	47.1	36.44	IPI00213463.2	Actn4 Alpha-actinin-4	10116	34
5	46.48	46.48	12.92	IPI00200757.1	Fn1 Isoform 1 of Fibronectin	10116	25
6	45.15	45.15	40.21	IPI00206624.1	Hspa5 78 kDa glucose-regulated protein	10116	45
7	42.06	42.06	26.83	IPI00365286.3	Vcl Vinculin	10116	21
8	34.57	34.57	24.88	IPI00365985.5	Tra1 Isoform 1 of Endoplasmin	10116	22
9	35.1	35.1	29.72	IPI00764197.1	LOC680121 similar to heat shock protein 8	10116	22
10	31.65	31.66	29.6	IPI00195160.1	Psap Sulfated glycoprotein 1	10116	19
11	29.13	29.13	17.35	IPI00188921.1	Col1a2 Collagen alpha-2(I) chain	10116	24
12	27.78	27.78	55.91	IPI00470288.4	Ckb Creatine kinase B-type	10116	21
13	27.62	27.62	21	IPI00393975.2	Mtap4 Isoform 1 of Microtubule-associated protein 4	10116	16
14	25.78	25.78	63.86	IPI00231767.5	Tpi1 Triosephosphate isomerase	10116	16
15	25.75	25.75	3.454	IPI00369995.2	Lrp1 similar to low density lipoprotein receptor-related protein 1	10116	12
16	25	25	33.33	IPI00195372.1	Eef1a1 Elongation factor 1-alpha 1	10116	15
17	24.65	24.65	34.05	IPI00204703.5	Serpinh1 Serpin H1	10116	16
18	24.5	24.5	23.35	IPI00199636.1	Canx Calnexin	10116	17
19	24.21	26.21	18.51	IPI00471584.7	Hsp90ab1 Heat shock protein HSP 90-beta	10116	14
20	24.05	24.05	24.96	IPI00201060.4	Lmna Lamin-A	10116	15
21	23.99	23.99	39.76	IPI00197711.1	Ldha L-lactate dehydrogenase A chain	10116	15
22	21.88	21.88	29.5	IPI00562653.2	Ctsb cathepsin B preproprotein	10116	15
23	21.84	21.84	26.47	IPI00551812.1	Atp5b ATP synthase subunit beta, mitochondrial	10116	15
24	21.7	21.7	46.53	IPI00324893.4	Ywhaz 14-3-3 protein zeta/delta	10116	15
25	21.48	22.57	35.11	IPI00471889.7	Anxa5 Annexin A5	10116	15
26	20.89	20.89	15.99	IPI00882501.1	Ncl Nucleolin	10116	10
27	20.72	20.72	31.52	IPI00767147.1	LOC688509 similar to Alpha-enolase	10116	15
28	20.55	20.62	21.21	IPI00363265.3	Hspa9 Stress-70 protein, mitochondrial	10116	13
29	20.39	20.39	34.74	IPI00561017.1	Prdx5 22 kDa protein	10116	11
30	19.81	19.81	51.11	IPI00231275.7	Lgals1 Galectin-1	10116	27
31	19.52	19.52	61.16	IPI00231260.5	Prdx6 Peroxiredoxin-6	10116	10
32	19.17	19.17	42.79	IPI00231196.5	Tagln Transgelin	10116	18
33	18.49	18.49	30.03	IPI00867934.1	Hnrnpa2b1 Heterogeneous nuclear ribonucleoprotein B1	10116	11
34	18.33	18.33	12.31	IPI00212314.5	Msn Moesin	10116	8
35	17.82	17.82	34.88	IPI00767302.1	LOC680054 similar to High mobility group protein 1	10116	11
36	17.02	17.02	19.51	IPI00203974.2	Bag3 Bcl-2-interacting death suppressor	10116	10
37	16.67	16.67	10.01	IPI00191681.1	Itgb1 Integrin beta-1	10116	9
38	16.49	16.49	31.79	IPI00231615.5	Anxa1 Annexin A1	10116	9
39	16.2	16.2	40.32	IPI00776882.1	Calu calumenin isoform a	10116	13
40	15.69	15.69	53.29	IPI00194404.5	Nme1 Nucleoside diphosphate kinase A	10116	9
41	15.21	15.21	26.37	IPI00213015.1	Dctn2 Dynactin subunit 2	10116	7
42	15.16	15.16	28.61	IPI00325146.6	Anxa2 Isoform Short of Annexin A2	10116	10
43	15.12	15.16	14.75	IPI00471525.2	Eef1d Eukaryotic translation elongation factor 1 delta	10116	9
44	15.11	15.12	9.286	IPI00231765.4	Rtn4 Isoform 1 of Reticulon-4	10116	7
45	14.68	14.68	41.86	IPI00564409.3	RGD1565978;Mylc2b Myosin regulatory light chain RLC-A	10116	12
46	14.39	14.39	45.9	IPI00679203.3	Ftl1 Ferritin light chain 1	10116	10
47	14.23	14.23	27.93	IPI00555252.3	LOC685186;Gapdh;LOC682005 Glyceraldehyde-3-phosphate dehydrogenase	10116	14
48	14.05	14.05	29.6	IPI00476478.1	- 31 kDa protein	10116	7
49	13.85	13.85	19.18	IPI00231426.6	Pgk1 Phosphoglycerate kinase 1	10116	8
50	13.7	13.7	27.81	IPI00201300.2	Ptrf Polymerase I and transcript release factor	10116	8
51	13.52	13.52	37.99	IPI00371043.2	Armet Protein ARMET	10116	8
52	13.49	14.17	26.39	IPI00213644.3	Ppib Peptidyl-prolyl cis-trans isomerase B	10116	6
53	13.48	24.08	19.51	IPI00210566.3	Hsp90aa1 Heat shock protein HSP 90-alpha	10116	14
54	13.38	15.38	26.42	IPI00780387.1	Nap1l4 Nucleosome assembly protein 1-like 4	10116	9
55	13.28	13.28	10.17	IPI00373591.3	Fubp1 Far upstream element (FUSE) binding protein 1	10116	6
56	12.39	12.39	43.71	IPI00817070.1	Myl6 myosin, light chain 6, alkali, smooth muscle and non-muscle	10116	10
57	12.34	12.34	18.76	IPI00470317.5	Eef1g Elongation factor 1-gamma	10116	6
58	12.25	12.25	10.27	IPI00204261.2	Kpnb1 Importin subunit beta-1	10116	6
59	12.18	12.18	16.85	IPI00199273.1	St13 Hsc70-interacting protein	10116	6
60	12.05	12.05	13.2	IPI00396910.1	Atp5a1 ATP synthase subunit alpha, mitochondrial	10116	6
61	12.04	16.98	25	IPI00214905.3	Tpm4 Tropomyosin alpha-4 chain	10116	13
62	12.04	12.04	24.87	IPI00421389.1	Ndrg1 Protein NDRG1	10116	6
63	12.02	19.49	28.63	IPI00372259.4	Tpm3 Isoform 1 of Tropomyosin alpha-3 chain	10116	13
64	12	12	18.01	IPI00903436.1	Pgd 6-phosphogluconate dehydrogenase, decarboxylating	10116	6
65	11.95	11.96	1.4	IPI00327630.1	Dync1h1 Cytoplasmic dynein 1 heavy chain 1	10116	6
66	11.93	11.93	23.63	IPI00197553.1	Npm1 Isoform B23.1 of Nucleophosmin	10116	11
67	11.92	24.08	42.71	IPI00189813.1	Acta1 Actin, alpha skeletal muscle	10116	17
68	11.76	11.76	25	IPI00192336.1	Anp32b Acidic leucine-rich nuclear phosphoprotein 32 family member B	10116	10
69	11.76	11.76	14.04	IPI00209863.2	P4ha1 Prolyl 4-hydroxylase subunit alpha-1	10116	6
70	11.57	11.57	36.79	IPI00231512.5	Hpcal1 Hippocalcin-like protein 1	10116	7
71	10.8	10.8	23.76	IPI00361821.1	Crkl V-crk sarcoma virus CT10 oncogene homolog (Avian)-like	10116	5
72	10.53	11.79	8.877	IPI00200920.1	Khsrp Far upstream element-binding protein 2	10116	6
73	10.48	10.48	20.18	IPI00211206.7	Pdlim1 PDZ and LIM domain protein 1	10116	6
74	10.47	10.47	33.18	IPI00204375.2	Uchl1 Ubiquitin carboxyl-terminal hydrolase isozyme L1	10116	9
75	15.04	15.04	13.57	IPI00196751.2	Hspa1a;Hspa1b Heat shock 70 kDa protein 1A/1B	10116	8
76	10.34	10.34	5.667	IPI00454264.1	- LRRGT00046	10116	11
77	10.33	10.33	17.25	IPI00855220.1	Hcr;LOC224733l-1;Cdsn;RT1-CE7;RT1-CE3;Daxx;RT1-CE2;Zbtb9;RT1-Ke4;RT1A-2;RT1-CE15;Phf1;Wdr46;Lst1;RT1-Ha;RT1-CE5;RT1-CE11;E030032D13Rik;LOC682408;RT1-A2;Ltb;Tapbp;LOC224733l-8;B3galt4;RT1-A1;Zbtb22;LOC224733l-9;Slc39a7;H2-Oa;Rab2l;RT1-CE4;Ke2;Gtf2h4;RT1-CE16;Tcf19;AA926063;Sacm2l-ps1;Cdk2ap1-ps7;RT1-CE10;Zfp297;LOC224733l-7;LOC224733l-5;LOC224733l-4;RT1-Aw2;Syngap1;Cdk2ap1-ps4;Sacm2l-ps2;Sec61-ps;…	10116	5
78	10.22	10.22	19.29	IPI00421601.3	Asah1 N-acylsphingosine amidohydrolase 1	10116	5
79	10.09	31.86	36.24	IPI00195673.1	Tubb6 Tubulin, beta 6	10116	24
80	10.02	10.02	18.91	IPI00190701.5	Apoe Apolipoprotein E	10116	5
81	10.01	10.01	20.7	IPI00231385.3	Hnrpd Isoform 4 of Heterogeneous nuclear ribonucleoprotein D0	10116	5
82	10	10	30.23	IPI00208306.1	Tpt1 Translationally-controlled tumor protein	10116	6
83	9.97	9.97	7.709	IPI00358406.2	Ctnna1 Catenin	10116	5
84	9.94	9.94	13.98	IPI00324633.2	Glud1 Glutamate dehydrogenase 1, mitochondrial	10116	5
85	9.9	9.9	30.4	IPI00365217.1	Cmpk1 cytidine monophosphate (UMP-CMP) kinase 1, cytosolic	10116	5
86	9.62	9.62	11.04	IPI00199325.1	Htra1 Insulin-like growth factor binding protein 5 protease	10116	4
87	9.55	9.55	32.51	IPI00363569.3	Ranbp1 RAN binding protein 1	10116	7
88	9.24	9.24	11.44	IPI00204483.1	Serpine1 Plasminogen activator inhibitor 1	10116	4
89	9.18	9.18	19.37	IPI00208249.3	Clic4 Chloride intracellular channel protein 4	10116	4
90	9.14	9.14	16.19	IPI00373432.1	Scye1 Small inducible cytokine subfamily E, member 1	10116	4
91	8.89	8.89	28.96	IPI00231651.6	Basp1 Brain acid soluble protein 1	10116	6
92	8.8	8.8	7.214	IPI00560977.2	Caprin1 Caprin-1	10116	4
93	8.78	8.78	8.996	IPI00231478.5	Scarb2 Lysosome membrane protein 2	10116	4
94	8.74	8.74	18.15	IPI00192912.1	Rcn1 reticulocalbin 1	10116	5
95	8.62	8.62	21.68	IPI00400615.1	Atp6v1e1 Vacuolar proton pump subunit E 1	10116	4
96	8.46	8.46	35.29	IPI00326433.11	Hspe1;Hspd1 10 kDa heat shock protein, mitochondrial	10116	4
97	8.34	8.34	10.79	IPI00366079.1	- 46 kDa protein	10116	4
98	8.31	8.31	22.02	IPI00188590.1	Fkbp7 FK506 binding protein 7	10116	4
99	8.28	8.28	30.95	IPI00231229.9	Gstp1 Glutathione S-transferase P	10116	7
100	8.25	8.26	32.38	IPI00231368.5	Txn1 Thioredoxin	10116	8
101	8.23	8.25	19.48	IPI00464670.1	Capg Macrophage-capping protein	10116	4
102	8.16	8.16	29.82	IPI00200145.1	Rplp1 60S acidic ribosomal protein P1	10116	7
103	8.12	8.12	24.45	IPI00207335.1	Pafah1b2 Platelet-activating factor acetylhydrolase IB subunit beta	10116	6
104	8.04	8.1	17	IPI00199114.5	Anp32a Acidic leucine-rich nuclear phosphoprotein 32 family member A	10116	5
105	8.02	8.02	4.632	IPI00214665.2	Acly ATP citrate lyase isoform 1	10116	4
106	8.01	8.75	4.17	IPI00366944.2	Col3a1 Collagen alpha-1(III) chain	10116	5
107	8.01	8.01	9.668	IPI00858353.1	Cast Isoform 4 of Calpastatin	10116	4
108	8	8	9.524	IPI00777920.1	Cttn 61 kDa protein	10116	6
109	8	8	28.89	IPI00327830.3	Fabp5 Fatty acid-binding protein, epidermal	10116	5
110	8	8	18.29	IPI00207050.5	Rcn3 reticulocalbin 3, EF-hand calcium binding domain	10116	5
111	8	8	5.247	IPI00400579.1	Gaa Lysosomal alpha-glucosidase	10116	4
112	7.7	7.7	16.39	IPI00808645.1	LOC684485 similar to MIR-interacting saposin-like protein precursor	10116	4
113	7.65	7.65	16.4	IPI00200147.1	Arbp 60S acidic ribosomal protein P0	10116	3
114	7.56	7.56	7.174	IPI00203250.1	Dpysl3 Isoform 2 of Dihydropyrimidinase-related protein 3	10116	3
115	7.23	7.23	26.06	IPI00869481.1	Cotl1 Coactosin-like 1	10116	4
116	7.22	7.22	16.26	IPI00206626.1	Hmox1 Heme oxygenase 1	10116	5
117	7.15	7.15	20.87	IPI00421428.9	Pgam1 Phosphoglycerate mutase 1	10116	3
118	7.08	45.77	61.8	IPI00475639.4	Tubb2a Tubulin beta-2A chain	10116	46
119	6.91	8.94	20.33	IPI00421995.1	Stk19;Cfb;Ly6g6c;Ng23;Ly6g6e;Rdbp;Bat4;Clic1;Lsm2;LOC684148;C2;C4b;Skiv2l;Ehmt2;Rps25-ps2;Neu1;G7e;Ng35;Apom Chloride intracellular channel 1	10116	4
120	6.74	6.74	13.29	IPI00369397.5	H2afx H2A histone family, member X	10116	4
121	6.84	6.84	21.17	IPI00211593.1	Sod2 Superoxide dismutase [Mn], mitochondrial	10116	3
122	6.83	6.83	23.04	IPI00196994.1	Arhgdia Rho GDP-dissociation inhibitor 1	10116	4
123	6.74	6.74	14.11	IPI00326923.3	Mpz Myelin P0 protein	10116	6
124	6.65	6.65	7.477	IPI00215291.3	Bat1a Spliceosome RNA helicase Bat1	10116	3
125	6.64	6.64	7.048	IPI00192973.1	Nup62 Nuclear pore glycoprotein p62	10116	3
126	6.54	6.54	26.25	IPI00365935.3	Ptges3 Prostaglandin E synthase 3	10116	7
127	6.53	6.53	36.92	IPI00555213.1	Pea15a Astrocytic phosphoprotein PEA-15	10116	5
128	6.47	6.47	7.925	IPI00194880.1	Eif5 Eukaryotic translation initiation factor 5	10116	3
129	6.46	6.46	4.275	IPI00324618.3	Uso1 General vesicular transport factor p115	10116	3
130	6.4	6.4	13.02	IPI00213655.1	Hmox2 Heme oxygenase 2	10116	3
131	6.34	6.34	28.29	IPI00190559.3	Ube2n Ubiquitin-conjugating enzyme E2 N	10116	5
132	6.33	6.95	7.568	IPI00373218.3	Ppid 40 kDa peptidyl-prolyl cis-trans isomerase	10116	3
133	6.24	6.24	6.593	IPI00327330.2	Cd2ap CD2-associated protein	10116	3
134	6.19	6.19	14.22	IPI00210381.4	Rab11b Ras-related protein Rab-11B	10116	3
135	6.17	6.17	14.11	IPI00373164.1	Eif2s2 Eukaryotic translation initiation factor 2, subunit 2	10116	3
136	6.16	6.16	10.12	IPI00210357.1	Hnrnpf Heterogeneous nuclear ribonucleoprotein F	10116	3
137	6.13	6.13	7.756	IPI00215349.5	Wdr1 WD repeat-containing protein 1	10116	2
138	6.09	6.09	4.306	IPI00373492.2	Lcp1 Lymphocyte cytosolic protein 1	10116	3
139	6.08	6.08	20.83	IPI00569584.2	RGD1564597 similar to 40S ribosomal protein S25	10116	4
140	6.07	6.07	2.913	IPI00373611.2	Acin1 similar to Apoptotic chromatin condensation inducer in the nucleus	10116	3
141	6.07	6.07	13.11	IPI00198720.1	Idh3a Isocitrate dehydrogenase [NAD] subunit alpha, mitochondrial	10116	3
142	6	6	4.106	IPI00326305.3	Atp1a1 Sodium/potassium-transporting ATPase subunit alpha-1	10116	3
143	6.06	6.06	5.594	IPI00421582.3	Gpnmb Transmembrane glycoprotein NMB	10116	6
144	6.04	6.04	15.68	IPI00197696.2	Mdh2 Malate dehydrogenase, mitochondrial	10116	4
145	6.03	6.03	23.32	IPI00201699.3	Rhoa Transforming protein RhoA	10116	4
146	6.02	6.02	3.943	IPI00882548.1	Hdlbp High density lipoprotein binding protein	10116	3
147	6.01	6.01	10.18	IPI00187902.4	Cd9 CD9 antigen	10116	3
148	6.01	6.01	19.09	IPI00191502.5	Psma5 Proteasome subunit alpha type-5	10116	3
149	6	15.15	59.21	IPI00325189.4	Nme2 Nucleoside diphosphate kinase B	10116	9
150	6	6.05	10.44	IPI00325151.1	Cnn1 Calponin-1	10116	3
151	6	6	7.862	IPI00206336.1	Lamp1 Lysosome-associated membrane glycoprotein 1	10116	4
152	6	6	4.624	IPI00370878.4	RGD1559988 hypothetical protein LOC288622	10116	4
153	6	6	4.53	IPI00390328.1	Enpp1 Isoform 1 of Ectonucleotide pyrophosphatase/phosphodiesterase family member 1	10116	3
154	6	6	7.182	IPI00471873.1	Lrrfip1 Leucine-rich repeat flightless-interacting protein 1	10116	3
155	6	6	15.24	IPI00476506.1	- 24 kDa protein	10116	3
156	6	6	43.82	IPI00369093.1	Uqcrh Cytochrome b-c1 complex subunit 6, mitochondrial	10116	3
157	6	6	10.5	IPI00197216.3	M6prbp1 similar to mannose-6-phosphate receptor binding protein 1	10116	3
158	6	6	36.84	IPI00212651.1	Timm13 Mitochondrial import inner membrane translocase subunit Tim13	10116	3
159	6	6	15.38	IPI00869675.2	LOC691149 F-actin-capping protein subunit alpha-1	10116	3
160	6	6	7.339	IPI00197164.1	Icam1 Intercellular adhesion molecule 1	10116	3
161	6	6	40.22	IPI00231771.5	S100b Protein S100-B	10116	5
162	6	6	16.57	IPI00208277.1	Pdap1 28 kDa heat- and acid-stable phosphoprotein	10116	4
163	6	6	24.75	IPI00204748.1	S100a4 Protein S100-A4	10116	5
164	6	6	19.48	IPI00211216.4	Eif5a Eukaryotic translation initiation factor 5A-1	10116	4
165	5.92	5.92	5.566	IPI00337168.5	Cct4 T-complex protein 1 subunit delta	10116	3
166	5.92	5.92	23.15	IPI00421723.1	Tbca Tubulin-specific chaperone A	10116	2
167	5.86	5.86	19.89	IPI00202238.1	LOC681418;LOC681867 hypothetical protein LOC681418	10116	4
168	5.85	5.85	20.61	IPI00870306.1	Pin1 Protein	10116	3
169	5.73	5.73	11.41	IPI00231927.11	Slc25a4 ADP/ATP translocase 1	10116	3
170	5.7	5.7	7.778	IPI00358083.1	Ppp1r7 Protein phosphatase 1 regulatory subunit 7	10116	3
171	5.7	5.7	20.11	IPI00363395.2	Rap1b Ras-related protein Rap-1b	10116	3
172	5.7	5.7	22.22	IPI00231825.5	Rbp1 Retinol-binding protein 1	10116	3
173	9.67	9.67	25.36	IPI00565490.1	RGD1559962 similar to High mobility group protein 2	10116	6
174	5.53	5.86	3.644	IPI00324585.3	Itga1 Integrin alpha-1	10116	3
175	5.53	5.53	12.65	IPI00210009.1	Nudc Nuclear migration protein nudC	10116	3
176	5.53	5.53	21.43	IPI00781537.1	- 18 kDa protein	10116	3
177	5.52	5.6	12.11	IPI00326759.6	Rcn2 Reticulocalbin-2	10116	4
178	5.52	5.52	3.054	IPI00215312.2	Bat3 HLA-B-associated transcript 3 isoform 1	10116	3
179	5.52	5.52	27.91	IPI00768953.1	LOC687571 similar to cytochrome c oxidase, subunit VIb polypeptide 1	10116	3
180	5.51	5.51	10	IPI00192541.4	Aip AH receptor-interacting protein	10116	3
181	5.45	5.45	11.16	IPI00209789.1	Fkbp3 FK506 binding protein 3	10116	3
182	5.4	5.4	18.49	IPI00211970.5	Psme2 Proteasome activator complex subunit 2	10116	3
183	5.34	5.34	24.68	IPI00231643.5	Sod1 Superoxide dismutase [Cu-Zn]	10116	4
184	5.23	5.23	16.5	IPI00480687.2	Marcks Myristoylated alanine-rich C-kinase substrate	10116	8
185	5.15	5.15	5.747	IPI00515816.1	Lgmn Legumain	10116	2
186	5.1	13.94	12.95	IPI00207355.4	Hspa2 Heat shock-related 70 kDa protein 2	10116	12
187	5.06	5.06	5.318	IPI00765122.1	Aplp2 similar to Amyloid-like protein 2 precursor (Sperm membrane protein YWK-II) isoform 2	10116	3
188	4.92	4.92	19.48	IPI00870220.2	Pfdn5 prefoldin 5	10116	2
189	4.86	4.86	4.853	IPI00362106.2	Fermt2 Fermitin family homolog 2	10116	2
190	4.86	4.86	8.289	IPI00361824.3	Fam114a1 similar to CG9590-PA	10116	2
191	4.85	4.85	4.486	IPI00372370.2	P4ha2 procollagen-proline, 2-oxoglutarate 4-dioxygenase (proline 4-hydroxylase), alpha II polypeptide	10116	2
192	4.85	4.85	4.441	IPI00191737.6	Alb Serum albumin	10116	2
193	4.82	4.82	4.405	IPI00370456.1	Psmd2 26S proteasome non-ATPase regulatory subunit 2	10116	3
194	4.73	4.73	3.936	IPI00515819.1	Mtdh Isoform 2 of Protein LYRIC	10116	2
195	4.71	4.71	3.918	IPI00231418.5	Lmnb1 Lamin-B1	10116	2
196	4.68	4.68	8.13	IPI00212767.1	Prss1 Anionic trypsin-1	10116	11
197	4.68	4.68	18.1	IPI00362298.1	LOC684936;LOC690675 similar to Cytochrome c, somatic	10116	2
198	4.67	4.67	10.23	IPI00231693.5	Rps3a 40S ribosomal protein S3a	10116	2
199	4.58	4.58	3.699	IPI00567560.1	Postn 93 kDa protein	10116	3
200	4.49	4.49	6.977	IPI00210920.1	Got2 Aspartate aminotransferase, mitochondrial	10116	2
201	4.49	4.49	13.93	IPI00188584.1	Psmb2 Proteasome subunit beta type-2	10116	2
202	4.47	4.47	9.589	IPI00231659.3	Tmed10 Transmembrane emp24 domain-containing protein 10	10116	2
203	4.42	4.42	7.418	IPI00190377.2	Taldo1 Transaldolase	10116	2
204	4.42	4.42	8.966	IPI00231692.5	Rps15 40S ribosomal protein S15	10116	2
205	4.38	4.38	5.634	IPI00210781.1	Zc3h15 Zinc finger CCCH domain-containing protein 15	10116	2
206	4.38	4.38	7.767	IPI00359074.1	Ciapin1 Cytokine induced apoptosis inhibitor 1	10116	2
207	4.36	4.36	3.05	IPI00557424.3	Syncrip 70 kDa protein	10116	2
208	4.36	4.36	10.74	IPI00390343.6	Rpl6;RGD1563476 60S ribosomal protein L6	10116	2
209	4.36	4.36	4.973	IPI00190499.5	Tpp1 Tripeptidyl-peptidase 1	10116	2
210	4.36	4.36	12.44	IPI00192301.2	Gpx1 Glutathione peroxidase 1	10116	2
211	9.15	9.15	10.08	IPI00464458.1	Hnrnpa3 Isoform 2 of Heterogeneous nuclear ribonucleoprotein A3	10116	6
212	4.34	4.34	13.61	IPI00194222.1	Cox4i1 Cytochrome c oxidase subunit 4 isoform 1, mitochondrial	10116	3
213	4.31	4.31	14.74	IPI00191112.1	Ndufab1 NADH dehydrogenase (ubiquinone) 1, alpha/beta subcomplex, 1	10116	4
214	4.31	4.31	5.693	IPI00211616.1	Slc3a2 4F2 cell-surface antigen heavy chain	10116	2
215	4.3	8.3	18.04	IPI00325135.3	Ywhae 14-3-3 protein epsilon	10116	6
216	4.28	4.28	4.573	IPI00896767.1	Ewsr1 similar to Ewing sarcoma breakpoint region 1 isoform EWS isoform 5	10116	2
217	4.28	4.28	8.036	IPI00209184.3	Cd1d1 T-cell surface glycoprotein CD1d	10116	2
218	4.26	4.26	1.382	IPI00372009.3	Mtap1b microtubule-associated protein 1B	10116	2
219	4.22	4.23	13.71	IPI00215465.1	Cryab Alpha-crystallin B chain	10116	2
220	4.22	4.22	6.716	IPI00213299.5	Mapre1 Microtubule-associated protein RP/EB family member 1	10116	2
221	4.16	4.16	13.48	IPI00768299.1	Arpc3 Actin related protein 2/3 complex, subunit 3	10116	2
222	4.16	4.16	6.863	IPI00886474.1	Rps5 Rps5 protein	10116	2
223	4.09	4.09	9.474	IPI00231194.5	Ddah1 N(G),N(G)-dimethylarginine dimethylaminohydrolase 1	10116	2
224	4.08	4.08	16.53	IPI00565758.1	LOC315970 Protein CDV3 homolog	10116	2
225	4.07	19	25.7	IPI00187731.4	Tpm2 Isoform 2 of Tropomyosin beta chain	10116	15
226	4.07	4.07	5.153	IPI00211615.7	Pak2 Serine/threonine-protein kinase PAK 2	10116	2
227	4.07	4.07	5.502	IPI00210158.1	Psmc4 26S protease regulatory subunit 6B	10116	2
228	4.04	4.04	12.39	IPI00411230.3	Gstm2 Glutathione S-transferase Mu 2	10116	3
229	4.03	4.03	20.34	IPI00210012.1	Tceb2 Transcription elongation factor B polypeptide 2	10116	2
230	4.03	4.03	8.497	IPI00207663.2	Ctsz Cathepsin Z	10116	2
231	4.02	8.35	14.78	IPI00890347.1	Hcr;LOC224733l-1;Cdsn;RT1-CE7;RT1-CE3;Daxx;RT1-CE2;Zbtb9;RT1-Ke4;RT1A-2;RT1-CE15;Phf1;Wdr46;Lst1;RT1-Ha;RT1-CE5;RT1-CE11;E030032D13Rik;LOC682408;RT1-A2;Ltb;Tapbp;LOC224733l-8;B3galt4;RT1-A1;Zbtb22;LOC224733l-9;Slc39a7;H2-Oa;Rab2l;RT1-CE4;Ke2;Gtf2h4;RT1-CE16;Tcf19;AA926063;Sacm2l-ps1;Cdk2ap1-ps7;RT1-CE10;Zfp297;LOC224733l-7;LOC224733l-5;LOC224733l-4;RT1-Aw2;Syngap1;Cdk2ap1-ps4;Sacm2l-ps2;Sec61-ps;…	10116	5
232	4.01	4.01	3.04	IPI00567915.3	Bclaf1 Bclaf1 protein	10116	2
233	4.01	4.01	2.984	IPI00400681.1	Ppp1r12a Isoform 2 of Protein phosphatase 1 regulatory subunit 12A	10116	2
234	4.01	4.01	3.345	IPI00206254.4	Ggt1 Gamma-glutamyltranspeptidase 1	10116	2
235	4.01	4.01	8.397	IPI00562986.1	- 30 kDa protein	10116	2
236	4.01	4.01	3.65	IPI00365792.3	Stim1 Stromal interaction molecule 1	10116	2
237	4.01	4.01	19.66	IPI00896144.1	Wnt2;Cttnbp2;Cftr;Cav2;Asz1;Met;Cav1 caveolin 1 alpha isoform	10116	4
238	4.01	4.01	6.897	IPI00204984.1	Bst1 ADP-ribosyl cyclase 2	10116	2
239	4	47.43	58.88	IPI00400573.1	Tubb2c Tubulin beta-2C chain	10116	41
240	4	8.07	22.98	IPI00768949.2	Ybx1 Nuclease-sensitive element-binding protein 1	10116	7
241	4	6.03	4.255	IPI00325609.4	Nefm Neurofilament medium polypeptide	10116	3
242	4	4.01	3.922	IPI00200257.1	Cdh13 T-cadherin	10116	2
243	4	4	4.56	IPI00189074.3	Pabpc1 Polyadenylate-binding protein 1	10116	3
244	4	4	5.15	IPI00627068.1	Sfpq Splicing factor proline/glutamine rich	10116	3
245	4	4	4.844	IPI00454559.2	Txnrd1 Txnrd1 protein	10116	2
246	4	4	6.15	IPI00193279.1	Oat Ornithine aminotransferase, mitochondrial	10116	2
247	4	4	11.28	IPI00869848.2	Akt1s1 AKT1 substrate 1	10116	2
248	4	4	6.575	IPI00392306.1	Sh3glb1 Endophilin-B1	10116	2
249	4	4	11.61	IPI00215580.1	Atp6v0c Vacuolar ATP synthase 16 kDa proteolipid subunit	10116	2
250	4	4	4.561	IPI00215190.1	Fkbp9 FK506-binding protein 9	10116	2
251	4	4	6.34	IPI00207199.3	Ctgf Connective tissue growth factor	10116	2
252	4	4	17.14	IPI00197605.2	Snap23 Synaptosomal-associated protein 23	10116	2
253	4	4	12.44	IPI00339012.4	Rpl10a 60S ribosomal protein L10a	10116	2
254	4	4	14.91	IPI00779902.1	Eif4h 25 kDa protein	10116	4
255	4	4	17.52	IPI00766467.1	LOC691165 similar to Nuclear transport factor 2	10116	2
256	4	4	4.237	IPI00758468.2	Pgcp Plasma glutamate carboxypeptidase	10116	2
257	4	4	18.57	IPI00562918.2	RGD1561636 similar to 60S ribosomal protein L38	10116	2
258	4	4	27.55	IPI00554148.1	S100a11 Protein S100-A11	10116	3
259	4	4	8.814	IPI00400725.1	Cfdp1 Craniofacial development protein 1	10116	2
260	4	4	35.8	IPI00388104.3	LOC684848;LOC685045 hypothetical protein LOC685045	10116	3
261	4	4	13.33	IPI00365946.3	Cip29 Nuclear protein Hcc-1	10116	2
262	4	4	11.57	IPI00212796.3	Ran GTP-binding nuclear protein Ran	10116	2
263	4	4	8.537	IPI00212546.1	Emb Embigin	10116	2
264	4	4	23.47	IPI00209848.1	Cstb Cystatin-B	10116	2
265	4	4	10.44	IPI00209290.3	Vapa Vesicle-associated membrane protein-associated protein A	10116	2
266	4	4	8.706	IPI00204445.1	Ngfr Tumor necrosis factor receptor superfamily member 16	10116	3
267	4	4	47.06	IPI00203829.1	Atox1 Copper transport protein ATOX1	10116	2
268	4	4	17.35	IPI00202109.3	Bid BH3-interacting domain death agonist	10116	2
269	4	4	9.962	IPI00196648.5	Stx7 Syntaxin-7	10116	2
270	4	4	19.18	IPI00193233.1	Cyb5b Cytochrome b5 type B	10116	3
271	4	4	8.156	IPI00785564.2	Sdhb Succinate dehydrogenase [ubiquinone] iron-sulfur subunit, mitochondrial	10116	2
272	4	4	14.29	IPI00758461.1	Sra1 Isoform 1 of Steroid receptor RNA activator 1	10116	2
273	2	2	9.402	IPI00655271.1	Ensa endosulfine alpha isoform 1	10116	2
274	4	4	7.813	IPI00368426.2	Ccdc90b Coiled-coil domain-containing protein 90B, mitochondrial	10116	2
275	4	4	14.74	IPI00358461.1	Hebp1 heme binding protein 1	10116	2
276	4	4	31.03	IPI00231997.6	Ndufa5 NADH dehydrogenase [ubiquinone] 1 alpha subcomplex subunit 5	10116	2
277	4	4	32.04	IPI00210971.1	Vamp3 Vesicle-associated membrane protein 3	10116	2
278	4	4	27.59	IPI00204099.5	Mcfd2 Multiple coagulation factor deficiency protein 2 homolog	10116	2
279	4	4	9.948	IPI00203255.1	Pdcd6 programmed cell death 6	10116	2
280	4	4	29.29	IPI00202159.1	Dpy30 AIP1	10116	2
281	3.94	3.94	2.496	IPI00471908.6	Asns Asparagine synthetase [glutamine-hydrolyzing]	10116	1
282	3.92	5.08	9.906	IPI00187707.1	Ppic Peptidyl-prolyl cis-trans isomerase	10116	2
283	3.89	3.89	16.97	IPI00568369.3	Dstn Destrin	10116	3
284	3.82	3.82	5.758	IPI00200353.1	Ril PDZ and LIM domain protein 4	10116	2
285	3.79	3.79	4.098	IPI00213498.1	Pacsin2 Isoform 1 of Protein kinase C and casein kinase substrate in neurons 2 protein	10116	2
286	3.76	3.76	7.224	IPI00475474.3	Rps4x 40S ribosomal protein S4, X isoform	10116	2
287	3.75	3.75	8.095	IPI00199394.2	Cnp 2',3'-cyclic-nucleotide 3'-phosphodiesterase	10116	2
288	3.73	3.82	9.123	IPI00215294.1	Ddah2 N(G),N(G)-dimethylarginine dimethylaminohydrolase 2	10116	2
289	3.7	3.7	3.279	IPI00417226.1	Synpo Isoform 2 of Synaptopodin	10116	2
290	3.71	3.71	11.61	IPI00199655.1	LOC679886;RGD1309846 similar to Charged multivesicular body protein 4b	10116	2
291	3.7	3.86	15.75	IPI00215495.1	Hcr;LOC224733l-1;Cdsn;RT1-CE7;RT1-CE3;Daxx;RT1-CE2;Zbtb9;RT1-Ke4;RT1A-2;RT1-CE15;Phf1;Wdr46;Lst1;RT1-Ha;RT1-CE5;RT1-CE11;E030032D13Rik;LOC682408;RT1-A2;Ltb;Tapbp;LOC224733l-8;B3galt4;RT1-A1;Zbtb22;LOC224733l-9;Slc39a7;H2-Oa;Rab2l;RT1-CE4;Ke2;Gtf2h4;RT1-CE16;Tcf19;AA926063;Sacm2l-ps1;Cdk2ap1-ps7;RT1-CE10;Zfp297;LOC224733l-7;LOC224733l-5;LOC224733l-4;RT1-Aw2;Syngap1;Cdk2ap1-ps4;Sacm2l-ps2;Sec61-ps;…	10116	2
292	3.7	3.7	8.163	IPI00189624.1	Hspb8 Heat shock protein beta-8	10116	2
293	3.7	3.7	14.54	IPI00209908.1	mt-Co3;mt-Co2 Cytochrome c oxidase subunit 2	10116	2
294	3.7	3.7	5.543	IPI00421600.8	Psmc2 26S protease regulatory subunit 7	10116	2
295	3.65	3.65	4.963	IPI00395285.3	Rpl3 60S ribosomal protein L3	10116	2
296	3.65	3.65	2.475	IPI00204365.2	Rpn1 Ribophorin I	10116	1
297	3.61	3.77	23.6	IPI00204818.2	S100a6 Protein S100-A6	10116	2
298	3.56	14.88	4.57	IPI00391300.3	Myh10 234 kDa protein	10116	7
299	3.53	3.53	1.951	IPI00205466.1	Cand1 Cullin-associated NEDD8-dissociated protein 1	10116	2
300	3.53	3.53	5.389	IPI00206224.1	Dars Aspartyl-tRNA synthetase, cytoplasmic	10116	2
301	3.52	3.52	4.779	IPI00198685.1	Pak1 Serine/threonine-protein kinase PAK 1	10116	2
302	3.52	3.52	4.954	IPI00231058.1	Entpd2 Isoform 2 of Ectonucleoside triphosphate diphosphohydrolase 2	10116	3
303	3.52	3.52	9.048	IPI00193981.3	Bag2 Bag2 protein	10116	2
304	3.49	5.6	8.777	IPI00555229.2	Anxa4 Annexin A4	10116	3
305	3.49	3.5	2.956	IPI00370891.2	Rilpl1 similar to CG11448-PA	10116	1
306	3.47	3.47	0.7132	IPI00390317.1	Tpp2 140 kDa protein	10116	1
307	3.44	3.44	27.03	IPI00194042.3	Cox6a1 Cytochrome c oxidase polypeptide 6A1, mitochondrial	10116	2
308	3.4	3.4	2.983	IPI00208700.2	Hgs Isoform 2 of Hepatocyte growth factor-regulated tyrosine kinase substrate	10116	2
309	3.4	3.4	6.25	IPI00362610.1	- 17 kDa protein	10116	1
310	3.4	3.4	3.113	IPI00208215.2	Prdx3 Thioredoxin-dependent peroxide reductase, mitochondrial	10116	1
311	3.4	3.4	7.489	IPI00555303.2	Pcmt1 Protein-L-isoaspartate(D-aspartate) O-methyltransferase	10116	2
312	3.4	3.4	32.71	IPI00203725.2	Hmga1 Isoform HMG-I of High mobility group protein HMG-I/HMG-Y	10116	2
313	2	2	19.79	IPI00656454.2	Hmga1 Isoform HMG-Y of High mobility group protein HMG-I/HMG-Y	10116	1
314	3.36	3.36	2.806	IPI00557337.2	Luc7l2 LUC7-like 2	10116	1
315	3.3	3.3	13.04	IPI00215564.1	Rab7 Ras-related protein Rab-7a	10116	2
316	3.3	3.3	20.13	IPI00780381.1	Emd 18 kDa protein	10116	3
317	3.21	3.24	2.574	IPI00364286.3	Cct7 chaperonin subunit 7	10116	1
318	3.17	3.17	2.231	IPI00195803.1	Ugdh UDP-glucose 6-dehydrogenase	10116	1
319	3.11	3.11	2.23	IPI00464518.2	Hexb Beta-hexosaminidase subunit beta	10116	1
320	3.11	3.11	4.215	IPI00200861.1	Pcna Proliferating cell nuclear antigen	10116	1
321	3.1	3.1	7.722	IPI00364189.2	Eif3j Eukaryotic translation initiation factor 3 subunit J	10116	2
322	3.05	3.05	2.8	IPI00231789.5	Mme Neprilysin	10116	2
323	3.03	3.03	19.42	IPI00365235.3	- 12 kDa protein	10116	1
324	3	3	2.149	IPI00565164.1	Klc2 kinesin light chain 2	10116	1
325	3	3	2.333	IPI00212220.2	Pdia4 Protein disulfide-isomerase A4	10116	1
326	3	3	2.957	IPI00231949.5	Cd14 Monocyte differentiation antigen CD14	10116	1
327	2.99	2.99	2.174	IPI00209148.5	Hnrpm Isoform 1 of Heterogeneous nuclear ribonucleoprotein M	10116	1
328	2.99	2.99	4.681	IPI00364707.1	Tmed9 Transmembrane emp24 protein transport domain containing 9	10116	1
329	2.96	2.96	4.065	IPI00191090.1	Bgn Biglycan	10116	1
330	2.94	2.94	1.657	IPI00555259.4	Matr3 Matrin-3	10116	1
331	2.88	2.88	11.71	IPI00201307.1	Uqcrbl;Uqcrb Uqcrb_predicted protein	10116	1
332	2.86	2.86	9.677	IPI00765221.1	LOC683961 similar to ribosomal protein S13	10116	2
333	2.85	2.85	4.73	IPI00421395.1	RGD1304704 LRRGT00192	10116	1
334	2.85	2.85	7.407	IPI00569750.2	RGD1563903 similar to 60S ribosomal protein L17	10116	1
335	2.84	2.84	1.708	IPI00363550.2	Tfrc similar to transferrin receptor	10116	1
336	2.83	2.83	4.79	IPI00326070.3	Ctsl Cathepsin L1	10116	2
337	2.83	2.83	3.047	IPI00208304.1	Sept2 Septin-2	10116	1
338	2.82	2.82	1.704	IPI00212622.2	Hadha Trifunctional enzyme subunit alpha, mitochondrial	10116	1
339	2.81	2.81	2.312	IPI00197770.1	Aldh2 Aldehyde dehydrogenase, mitochondrial	10116	1
340	2.8	2.8	3.704	IPI00213536.4	Capns1 Calpain small subunit 1	10116	1
341	2.8	2.8	2.492	IPI00470238.3	Cd47 Isoform 2 of Leukocyte surface antigen CD47	10116	1
342	2.77	2.77	5.263	IPI00208582.1	Bwk1 BWK-1	10116	1
343	2.72	2.72	1.31	IPI00387868.2	Hspa4 Heat shock 70 kDa protein 4	10116	1
344	2.72	2.72	3.869	IPI00373135.2	Txndc13 similar to Thioredoxin domain-containing protein 13 precursor	10116	1
345	2.68	2.68	12.93	IPI00389231.1	LOC692052;LOC679739 NADH dehydrogenase (ubiquinone) Fe-S protein 6	10116	1
346	2.64	2.65	1.684	IPI00205076.1	Lonp1 Lon protease homolog, mitochondrial	10116	1
347	2.64	2.64	3.439	IPI00365999.1	Dek Protein DEK	10116	1
348	2.64	2.64	11.47	IPI00199386.1	- 22 kDa protein	10116	1
349	2.62	2.62	6.957	IPI00208286.1	Uchl3;RGD1561196 Ubiquitin carboxyl-terminal hydrolase isozyme L3	10116	2
350	2.62	2.62	12.9	IPI00373435.1	Map2k1ip1 Mitogen-activated protein kinase kinase 1-interacting protein 1	10116	1
351	2.59	2.59	2.712	IPI00400578.1	Hp1bp3 Heterochromatin protein 1-binding protein 3	10116	1
352	2.59	2.59	5.051	IPI00367660.3	RGD1562502 hypothetical protein LOC363485	10116	1
353	2.57	2.57	2.811	IPI00371717.2	Mphosph10 M-phase phosphoprotein 10	10116	1
354	2.57	2.57	4.762	IPI00360246.2	- Reep5 protein	10116	1
355	2.54	2.54	5.128	IPI00454495.3	Rab31 RAB31, member RAS oncogene family	10116	1
356	2.52	2.52	18.31	IPI00231978.5	Atp5i ATP synthase subunit e, mitochondrial	10116	1
357	2.51	2.51	3.077	IPI00554058.2	Qki Qki protein	10116	1
358	2.47	2.47	0.9665	IPI00400530.4	Wnk4 Ac2-059	10116	1
359	2.45	2.45	1.626	IPI00464718.1	Ddx5 DEAD (Asp-Glu-Ala-Asp) box polypeptide 5	10116	1
360	2.42	2.42	9.091	IPI00203732.2	Pfdn2 Prefoldin subunit 2	10116	1
361	2.42	2.42	5.018	IPI00208061.3	Atp1b3 Sodium/potassium-transporting ATPase subunit beta-3	10116	1
362	2.41	2.41	3.534	IPI00476171.5	Csf1 Macrophage colony-stimulating factor 1	10116	1
363	2.4	2.4	2.432	IPI00555314.1	Ddx1 ATP-dependent RNA helicase DDX1	10116	1
364	2.35	2.35	2.388	IPI00765153.1	Dlat similar to dihydrolipoamide S-acetyltransferase	10116	1
365	2.35	2.35	1.855	IPI00371132.3	Glb1 galactosidase, beta 1	10116	1
366	2.35	2.35	4.825	IPI00204078.1	Nradd P75-like apoptosis-inducing death domain protein long isoform	10116	1
367	2.34	2.34	3.448	IPI00369618.1	Eif4a1 Eukaryotic translation initiation factor 4A1	10116	1
368	2.34	2.34	10.71	IPI00207980.1	Rpl23 60S ribosomal protein L23	10116	1
369	2.31	2.31	3.704	IPI00198796.1	Rwdd1 RWD domain-containing protein 1	10116	1
370	2.3	2.3	2.827	IPI00777884.1	Psmd9 32 kDa protein	10116	1
371	2.29	2.29	3.652	IPI00200898.3	Slc9a3r1 Ezrin-radixin-moesin-binding phosphoprotein 50	10116	1
372	2.29	2.29	7.735	IPI00231674.5	Arf3 ADP-ribosylation factor 3	10116	1
373	2.28	2.28	7.843	IPI00563873.3	RGD1560362;Arpc5l Isoform 1 of Actin-related protein 2/3 complex subunit 5-like protein	10116	1
374	2.28	2.28	3.797	IPI00337173.1	Cd276 CD276 antigen	10116	1
375	2.26	2.26	7.194	IPI00382182.3	Tsn Da2-35	10116	1
376	2.26	2.26	14.63	IPI00213436.2	Ndufa4 Ndufa4 protein	10116	1
377	2.24	2.26	3.319	IPI00371236.3	Tufm Elongation factor Tu, mitochondrial	10116	1
378	2.24	2.25	3.243	IPI00331919.6	Psat1 Phosphoserine aminotransferase 1	10116	1
379	2.24	2.24	6.024	IPI00845873.1	Zranb2 zinc finger, RAN-binding domain containing 2	10116	1
380	2.23	2.23	2.504	IPI00561804.2	Sf1 splicing factor 1 isoform 1	10116	1
381	2.22	2.22	3.469	IPI00362117.3	LOC690043 55 kDa protein	10116	1
382	2.17	2.17	5.911	IPI00231574.1	Grb2 Isoform 2 of Growth factor receptor-bound protein 2	10116	1
383	2.15	2.16	2.448	IPI00207370.1	Ppp1r9b Neurabin-2	10116	1
384	2.15	2.15	3.3	IPI00210901.1	Cd38 ADP-ribosyl cyclase 1	10116	1
385	2.15	2.15	4.819	IPI00192486.1	Rps6 40S ribosomal protein S6	10116	1
386	2.13	2.13	5.069	IPI00205598.1	Grpel1 GrpE protein homolog 1, mitochondrial	10116	1
387	2.13	2.13	14.29	IPI00206634.1	Pf4 Platelet factor 4	10116	1
388	2.12	2.12	2.064	IPI00475835.3	Phgdh D-3-phosphoglycerate dehydrogenase	10116	1
389	2.1	2.1	8.791	IPI00471834.1	Cbfb Core binding factor beta	10116	1
390	2.08	2.08	4.878	IPI00372826.3	Sfrs3 Putative uncharacterized protein	10116	1
391	2.06	2.06	3.16	IPI00205097.1	Khdrbs1 KH domain-containing, RNA-binding, signal transduction-associated protein 1	10116	1
392	2.06	2.06	1.611	IPI00196508.1	Amph Amphiphysin	10116	1
393	2.06	2.06	3.46	IPI00870631.2	Np Purine nucleoside phosphorylase	10116	1
394	2.06	2.06	4.839	IPI00768905.1	LOC681825 similar to Prefoldin subunit 3	10116	1
395	2.05	2.05	12.04	IPI00870183.1	Cisd1 CDGSH iron sulfur domain 1	10116	1
396	2.05	2.05	7.767	IPI00365954.1	Lsm7 LSM7 homolog, U6 small nuclear RNA associated	10116	1
397	2.04	4.93	4.371	IPI00870112.1	Dpysl2 Dihydropyrimidinase-related protein 2	10116	2
398	2.2	2.2	1.748	IPI00471835.1	Hsph1 Heat shock protein 105 kDa	10116	1
399	2.04	2.04	3.285	IPI00470232.5	Wipf1 WAS/WASL-interacting protein family member 1	10116	1
400	2.04	2.04	2.381	IPI00194471.1	Psmd5 Proteasome	10116	1
401	2.04	2.04	2.083	IPI00480610.3	Metap2 methionine aminopeptidase 2	10116	1
402	2.03	2.03	1.398	IPI00230819.2	Erap1 Erap1 protein	10116	1
403	2.03	2.03	11.04	IPI00213058.1	RGD620382 c-Myc-responsive protein Rcl	10116	1
404	2	2	5.882	IPI00778329.1	- 24 kDa protein	10116	1
405	2.03	2.03	8.025	IPI00204111.2	Sep15 15 kDa selenoprotein	10116	1
406	2.03	2.03	12.96	IPI00231434.6	Fkbp1a Peptidyl-prolyl cis-trans isomerase FKBP1A	10116	3
407	2.02	2.04	2.757	IPI00779545.1	Rbms1 43 kDa protein	10116	1
408	2.02	2.02	0.8388	IPI00205166.3	Itga6 similar to integrin alpha 6 isoform 2	10116	1
409	2.02	2.02	0.8832	IPI00392886.4	A2m Alpha-2-macroglobulin	10116	1
410	2.02	2.02	2.571	IPI00361693.1	Twf1 Twinfilin-1	10116	1
411	2.02	2.02	3.284	IPI00202658.1	Hibadh 3-hydroxyisobutyrate dehydrogenase, mitochondrial	10116	1
412	2.01	2.03	2.041	IPI00393882.3	Ppp1r12c similar to protein phosphatase 1, regulatory subunit 12C	10116	1
413	2.01	2.03	4.924	IPI00202616.1	Ndufs3 NADH dehydrogenase (ubiquinone) Fe-S protein 3	10116	1
414	2.01	2.03	5.35	IPI00212776.1	Rps3 40S ribosomal protein S3	10116	1
415	2.01	2.01	1.246	IPI00364904.2	Kif5b Kinesin-1 heavy chain	10116	1
416	2.01	2.01	2.131	IPI00195961.1	Nolc1 Nucleolar phosphoprotein p130	10116	1
417	2.01	2.01	2.28	IPI00764590.1	LOC686617 similar to CG9590-PA	10116	1
418	2.01	2.01	1.058	IPI00327398.1	Enpep Isoform 1 of Glutamyl aminopeptidase	10116	1
419	2.01	2.01	7.216	IPI00366202.1	Ccdc53 coiled-coil domain containing 53	10116	1
420	2.01	2.01	16.67	IPI00364201.1	Lsm8 LSM8 homolog, U6 small nuclear RNA associated	10116	1
421	2.01	2.01	7.91	IPI00215532.2	Cuta Protein CutA	10116	1
422	2.01	2.01	4.525	IPI00209297.1	Nol3 Nucleolar protein 3	10116	1
423	2	45.77	61.8	IPI00655259.1	Tubb2b Tubulin beta-2B chain	10116	46
424	13.48	13.48	16.9	IPI00204206.1	Tpm1_v5;Tpm1_v7;Tpm1_v8;Tpm1;Tpm1_v3;Tpm1_v2;Tpm1_v9;Tpm1_v4;Tpm1_v6;Tpm1_v1 tropomyosin 1, alpha isoform d	10116	6
425	2	14.2	33.97	IPI00554194.1	Calu calumenin isoform b	10116	11
426	2	13.1	25.28	IPI00230986.1	Rtn4 Isoform 2 of Reticulon-4	10116	6
427	8.68	8.68	29.65	IPI00858359.2	Myl9 Myl9 protein	10116	4
428	2	8.68	17.51	IPI00231631.13	Eno3 Beta-enolase	10116	5
429	2	4	10.7	IPI00209283.3	Vapb Vesicle-associated membrane protein-associated protein B	10116	2
430	2	3.52	4.817	IPI00870489.2	Snx2 sorting nexin 2	10116	2
431	2	3.3	4.739	IPI00230927.1	Cltb Isoform Non-brain of Clathrin light chain B	10116	2
432	2.49	2.49	2.591	IPI00209938.1	Nexn Isoform 1 of Nexilin	10116	1
433	2	2	7.778	IPI00231966.5	Arf4 ADP-ribosylation factor 4	10116	1
434	2	2.17	2.121	IPI00869528.2	Rars arginyl-tRNA synthetase	10116	1
435	2	2	2.32	IPI00360894.4	Cadm4 Cell adhesion molecule 4	10116	1
436	2	2.02	6.137	IPI00364932.2	Rsu1;LOC684929 Ras suppressor protein 1	10116	2
437	2	2.01	1.861	IPI00197570.4	Sart1 U4/U6.U5 tri-snRNP-associated protein 1	10116	1
438	2	2.01	5.727	IPI00331757.3	Fam3c FAM3C-like protein	10116	1
439	2	2	5.323	IPI00768214.1	LOC685909 similar to H2A histone family, member V isoform 1	10116	1
440	2	2	0.7199	IPI00764373.1	Cux1 similar to CCAAT displacement protein isoform a	10116	1
441	2	2	2.39	IPI00767035.1	LOC684934 similar to coiled-coil domain containing 9 isoform 2	10116	1
442	2	2	1.183	IPI00798619.1	Opa1 Isoform 2 of Dynamin-like 120 kDa protein, mitochondrial	10116	1
443	2	2	3.64	IPI00567339.1	Pvrl2 51 kDa protein	10116	1
444	2	2	0.5975	IPI00370450.3	Plxnb2 plexin B2	10116	1
445	2	2	1.312	IPI00200747.1	Ece1 Isoform A of Endothelin-converting enzyme 1	10116	1
446	2	2	2.094	IPI00201403.1	Ppm1a Protein phosphatase 1A	10116	1
447	2	2	4.601	IPI00364827.3	RGD1304782 hypothetical protein LOC311591	10116	1
448	2	2	2.33	IPI00554081.1	Fam98a Protein FAM98A	10116	1
449	2	2	1.04	IPI00368347.2	Uba1 Ubiquitin-activating enzyme E1	10116	1
450	2	2	7.083	IPI00362201.1	Pdcl3 Phosducin-like protein 3	10116	1
451	2	2	3.422	IPI00208887.1	Prkcdbp Protein kinase C delta-binding protein	10116	1
452	2	2	2.526	IPI00204993.1	Vasn vasorin	10116	1
453	2	2	10.38	IPI00764851.1	LOC686418;LOC690475 similar to ribosomal protein S24	10116	1
454	2	2	3.676	IPI00211756.1	Phb Prohibitin	10116	1
455	2	2	3.368	IPI00421899.1	Cndp2 Cytosolic non-specific dipeptidase	10116	1
456	2	2	3.858	IPI00553899.1	Glrx3 Isoform 1 of Glutaredoxin-3	10116	1
457	2	2	2.521	IPI00480709.1	Cpe Carboxypeptidase E	10116	1
458	2	2	2.534	IPI00393333.3	Atic Bifunctional purine biosynthesis protein PURH	10116	1
459	2	2	4.167	IPI00361890.3	Upp1 Uridine phosphorylase 1	10116	1
460	2	2	1.364	IPI00213547.2	Surf1;Surf4_predicted Ab1-205	10116	1
461	2	2	3.586	IPI00211895.1	Gss Glutathione synthetase	10116	1
462	2	2	2.188	IPI00209358.1	Pdlim7 PDZ and LIM domain protein 7	10116	1
463	2	2	1.568	IPI00197074.3	Dag1 similar to Dystroglycan precursor	10116	2
464	2	2	2.694	IPI00371410.5	RGD1309471 Isoform 1 of SAPK substrate protein 1	10116	1
465	2	2	3.152	IPI00554213.1	LOC680308 hypothetical protein LOC680308	10116	1
466	2	2	11.2	IPI00768386.2	LOC690384 similar to ribosomal protein L31	10116	1
467	2	2	2.734	IPI00370896.1	Zcchc8 zinc finger, CCHC domain containing 8	10116	1
468	2	2	7.097	IPI00363652.2	Gatc glutamyl-tRNA(Gln) amidotransferase, subunit C homolog	10116	1
469	2	2	7.246	IPI00362626.1	Lsm4 LSM4 homolog, U6 small nuclear RNA associated	10116	1
470	2	2	8.571	IPI00212052.3	Ndufs4 NADH dehydrogenase [ubiquinone] iron-sulfur protein 4, mitochondrial	10116	1
471	2	2	2.778	IPI00210399.1	Gfra1 GDNF family receptor alpha-1	10116	1
472	2	2	3.904	IPI00205332.4	Etfa Electron transfer flavoprotein subunit alpha, mitochondrial	10116	1
473	2	2	12.82	IPI00870865.1	Hbxip hepatitis B virus x interacting protein	10116	1
474	2	2	2.612	IPI00476223.3	RGD1561926 hypothetical protein LOC500695	10116	1
475	2	2	3.191	IPI00210423.4	Pex14 Peroxisomal biogenesis factor 14	10116	1
476	2	2	5.804	IPI00190375.1	Mesdc2 Mesoderm development candidate 2	10116	1
477	2	2	3.965	IPI00362535.1	Tmed1 Transmembrane emp24 domain-containing protein 1	10116	1
478	2	2	8.264	IPI00776951.1	RGD1309104 hypothetical protein LOC289084	10116	1
479	2	2	7.767	IPI00337269.2	Mrpl40 39S ribosomal protein L40, mitochondrial	10116	1
480	2	2	3.797	IPI00555187.2	Cap1 Adenylyl cyclase-associated protein 1	10116	2
481	2	2	6.22	IPI00421469.1	Cops8 COP9 signalosome complex subunit 8	10116	1
482	2	2	6.207	IPI00389327.2	Shisa4 16 kDa protein	10116	1
483	2	2	1.926	IPI00388681.1	Ubtf Isoform UBF2 of Nucleolar transcription factor 1	10116	1
484	2	2	3.096	IPI00373587.3	Ppp2r4 Protein phosphatase 2A, regulatory subunit B	10116	1
485	2	2	10.81	IPI00365864.3	LOC688717 hypothetical protein LOC688717	10116	1
486	2	2	11.76	IPI00364533.1	Lsm3 LSM3 homolog, U6 small nuclear RNA associated	10116	1
487	2	2	9.202	IPI00358757.5	Hint2 histidine triad nucleotide binding protein 2	10116	1
488	2	2	2.975	IPI00358404.4	Etf1 Eukaryotic peptide chain release factor subunit 1	10116	1
489	2	2	6.701	IPI00231780.5	H1f0 Histone H1.0	10116	1
490	2	2	4.797	IPI00231749.5	Pitpna Phosphatidylinositol transfer protein alpha isoform	10116	1
491	2	2	4.714	IPI00230914.5	Rpl5 60S ribosomal protein L5	10116	1
492	2	2	6.911	IPI00212760.2	- similar to Male-enhanced antigen 1	10116	1
493	2	2	13.25	IPI00210871.1	Timm8b Mitochondrial import inner membrane translocase subunit Tim8 B	10116	1
494	2	2	20.22	IPI00210783.4	LOC682044;Fam25a hypothetical protein	10116	1
495	2	2	4.598	IPI00210002.1	Rbm8 RNA-binding motif protein 8 (Fragment)	10116	1
496	2	2	10.4	IPI00208170.1	RGD1309710 hypothetical protein LOC293700	10116	1
497	2	2	25	IPI00202706.1	Hsbp1 Heat shock factor-binding protein 1	10116	1
498	2	2	10.53	IPI00201868.1	Nenf Neudesin	10116	1
499	2	2	10.88	IPI00201548.1	Carhsp1 Calcium-regulated heat stable protein 1	10116	2
500	2	2	7.317	IPI00201325.1	Txndc17 Thioredoxin domain containing 17	10116	1
501	2	2	4.83	IPI00200806.3	Ada Adenosine deaminase	10116	1
502	2	2	15.13	IPI00198711.1	Mrpl53 Mitochondrial ribosomal protein L53	10116	1
503	2	2	4.457	IPI00194324.2	Pdhb Pyruvate dehydrogenase E1 component subunit beta, mitochondrial	10116	1
504	2	2	3.254	IPI00194179.1	Scamp1 Secretory carrier-associated membrane protein 1	10116	1
505	2	2	4.152	IPI00188468.2	Fam54b Protein FAM54B	10116	1
506	2	2	10.88	IPI00877387.2	Tmem189;RGD1562209;Ube2v1;LOC679539 ubiquitin-conjugating enzyme E2 variant 1	10116	1
507	2	2	10.14	IPI00870805.1	Edf1 Endothelial differentiation-related factor 1	10116	1
508	2	2	6.909	IPI00367908.3	LOC365601 Autophagy protein 5	10116	1
509	2	2	9.655	IPI00779758.1	RGD1565037 selenoprotein M precursor	10116	1
510	2	2	1.679	IPI00679218.1	- 59 kDa protein	10116	1
511	2	2	3.977	IPI00373505.2	Tmod3 Tropomodulin 3	10116	1
512	2	2	9.836	IPI00373179.3	Rpl22l1 Ribosomal protein L22 like 1	10116	1
513	2	2	3.687	IPI00365366.2	Bcl2l13 BCL2-like 13	10116	1
514	2	2	10.58	IPI00364861.3	RGD1307983 hypothetical protein	10116	1
515	2	2	9.489	IPI00362949.1	Uqcrfs1 Cytochrome b-c1 complex subunit Rieske, mitochondrial	10116	1
516	2	2	4.292	IPI00214295.1	Bcl10 B-cell lymphoma/leukemia 10	10116	1
517	2	2	14.67	IPI00208551.3	LOC679934 similar to chromosome 3 open reading frame 10	10116	1
518	2	2	8.661	IPI00208123.4	Sub1 Activated RNA polymerase II transcriptional coactivator p15	10116	1
519	2	2	3.879	IPI00207333.1	Pafah1b3 Platelet-activating factor acetylhydrolase IB subunit gamma	10116	1
520	2	2	3.971	IPI00206712.2	Impa1 Inositol monophosphatase	10116	1
521	2	2	15.12	IPI00205430.1	Sf3b5 splicing factor 3b, subunit 5	10116	1
522	2	2	11.76	IPI00204359.1	B2m Beta-2-microglobulin	10116	1
523	2	2	9.244	IPI00198291.1	Atp6v1f Vacuolar proton pump subunit F	10116	1
524	2	2	5.512	IPI00198039.1	Ethe1 Ethylmalonic encephalopathy 1	10116	1
525	2	2	12.99	IPI00192188.4	Crip Cysteine-rich protein 1	10116	1
526	1.91	1.91	4.933	IPI00366221.1	Rab21 Ras-related protein Rab-21	10116	1
527	1.9	1.95	0.8712	IPI00363849.2	Lamc1 similar to Laminin gamma-1 chain precursor	10116	1
528	1.9	1.9	2.062	IPI00559910.1	Rbmxrtl Heterogeneous nuclear ribonucleoprotein G	10116	1
529	1.88	1.88	2.005	IPI00193568.3	Dnm1l Isoform 4 of Dynamin-1-like protein	10116	1
530	1.86	1.86	1.399	IPI00207657.1	Usp5 ubiquitin specific peptidase 5	10116	1
531	1.84	22.03	39.79	IPI00197129.1	Acta2 Actin, aortic smooth muscle	10116	16
532	1.81	1.81	6.593	IPI00231228.5	Arl3 ADP-ribosylation factor-like protein 3	10116	1
533	1.76	1.76	10.67	IPI00371621.1	Mcee methylmalonyl CoA epimerase	10116	1
534	1.73	2.03	5.856	IPI00766956.1	Hist1h1b;LOC682425 histone cluster 1, H1b	10116	1
535	1.7	3.7	10.11	IPI00764033.2	Cbr3 Carbonyl reductase 3	10116	2
536	1.7	3.27	7.5	IPI00763673.1	Hpca similar to Neuron-specific calcium-binding protein hippocalcin	10116	2
537	1.7	1.7	0.9945	IPI00231953.10	Copb2 Coatomer subunit beta'	10116	1
538	1.7	1.7	5.096	IPI00230939.4	Rpl24 60S ribosomal protein L24	10116	1
539	1.7	1.7	1.796	IPI00332042.9	Aldh1a1 Retinal dehydrogenase 1	10116	1
540	1.7	1.7	1.288	IPI00202691.1	Casc3 Protein CASC3	10116	1
541	1.7	1.7	13.16	IPI00777091.1	- 13 kDa protein	10116	1
542	1.7	1.7	6.364	IPI00371511.4	Creg1 Cellular repressor of E1A-stimulated genes 1	10116	1
543	1.7	1.7	3.306	IPI00368449.2	Pmm2 phosphomannomutase 2	10116	1
544	1.7	1.7	13.11	IPI00555275.1	- 6 kDa protein	10116	1
545	1.7	1.7	2.799	IPI00231247.9	Map2k1 Dual specificity mitogen-activated protein kinase kinase 1	10116	1
546	1.68	1.68	11.34	IPI00204831.1	Timm8a1 Mitochondrial import inner membrane translocase subunit Tim8 A	10116	1
547	1.59	1.59	2.568	IPI00362534.3	Ddx3x DEAD/H (Asp-Glu-Ala-Asp/His) box polypeptide 3, X-linked	10116	1
548	1.56	1.56	1.536	IPI00325912.1	Ctnnb1 Catenin beta-1	10116	1
549	1.55	1.55	2.5	IPI00358374.1	Tmem43 Transmembrane protein 43	10116	1
550	1.54	1.54	3.125	IPI00196107.1	Atp5f1 ATP synthase subunit b, mitochondrial	10116	1
551	1.53	1.53	4.247	IPI00215575.3	Dnajc9 DnaJ-like factor	10116	1
552	1.52	7.52	15.52	IPI00608171.1	Pcbp2 Pcbp2 protein	10116	4
553	1.52	1.53	4.135	IPI00766722.1	LOC688570 similar to butyrate-induced transcript 1	10116	1
554	1.52	1.52	3.859	IPI00327694.3	Slc25a1 Tricarboxylate transport protein, mitochondrial	10116	1
555	1.52	1.52	3.704	IPI00206056.1	Fas Tumor necrosis factor receptor superfamily member 6	10116	1
556	1.52	1.52	5.641	IPI00400613.1	Commd3 COMM domain-containing protein 3	10116	1
557	1.52	1.52	2.239	IPI00845882.1	RGD1309871 Isoform 2 of Atlastin-3	10116	1
558	1.52	1.52	6.41	IPI00768985.1	RGD1566292 similar to Ubiquitin-conjugating enzyme E2 I	10116	1
559	1.48	1.48	2.904	IPI00366220.3	Cpsf6 cleavage and polyadenylation specific factor 6	10116	1
560	1.44	1.44	2.08	IPI00337099.2	Acad9 Acad9 protein	10116	1
561	1.4	1.4	1.59	IPI00373130.3	Nphp1 nephronophthisis 1 (juvenile) homolog	10116	1
562	1.4	1.4	2.244	IPI00870307.2	Papss1 Papss1 protein	10116	1
563	1.4	1.4	4.641	IPI00373292.1	Rexo2 Oligoribonuclease, mitochondrial (Fragment)	10116	1
564	1.4	1.4	3.191	IPI00202283.1	Psmd13 Proteasome (Prosome, macropain) 26S subunit, non-ATPase, 13	10116	1
565	1.4	1.4	5.028	IPI00555230.1	Sec11a SEC11 homolog A	10116	1
566	1.4	1.4	7.386	IPI00362084.2	Dr1 Protein Dr1	10116	1
567	1.4	1.4	6.107	IPI00326506.1	Slpi Secretory leukocyte protease inhibitor	10116	1
568	1.36	1.36	1.344	IPI00191720.4	Col8a1 collagen, type VIII, alpha 1	10116	1
569	1.52	1.52	2.051	IPI00189768.2	Nupl1 Isoform p58 of Nucleoporin p58/p45	10116	1
570	2	4.02	2.581	IPI00195929.2	Clip2 CAP-Gly domain-containing linker protein 2	10116	2
571	4	4	7.923	IPI00199911.2	Arfip1 Arfaptin-1	10116	3
572	5.19	5.27	2.167	IPI00201608.5	Col5a1 Collagen alpha-1(V) chain	10116	2
573	2.02	2.02	3.533	IPI00202594.2	Fcgrt IgG receptor FcRn large subunit p51	10116	1
574	4	4.03	3.841	IPI00203857.5	Gripap1 Putative uncharacterized protein Gripap1	10116	2
575	8.31	8.31	9.459	IPI00210116.3	Lman1 Protein ERGIC-53	10116	4
576	2.09	2.09	4.24	IPI00212309.3	Idi1 Isopentenyl-diphosphate Delta-isomerase 1	10116	1
577	11.41	11.41	17.4	IPI00231391.3	Bin1 Putative uncharacterized protein Bin1	10116	6
578	4	4	5.442	IPI00231537.4	Gas7 Growth arrest-specific protein 7	10116	2
579	45.83	45.83	49.02	IPI00324741.3	Pdia3 Protein disulfide-isomerase A3	10116	45
580	7.1	7.1	11.94	IPI00327518.5	Arg1 Arginase-1	10116	3
581	6.73	6.73	1.452	IPI00332022.6	Igf2r Mannose 6-phosphate/insulin-like growth factor II receptor	10116	3
582	35.38	35.39	10.5	IPI00362014.6	Tln1 talin	10116	19
583	2	2.02	1.176	IPI00362613.2	Cherp Putative uncharacterized protein Cherp	10116	1
584	1.34	1.34	0.5308	IPI00363440.4	Plxna2 Putative uncharacterized protein Plxna2	10116	1
585	4.71	4.71	10.24	IPI00364502.5	Nfu1 NFU1 iron-sulfur cluster scaffold homolog precursor	10116	2
586	5.14	5.14	2.605	IPI00364504.5	Copg Coatomer subunit gamma	10116	2
587	5.7	5.7	2.718	IPI00364858.5	Akap2 100 kDa protein	10116	2
588	4.35	4.76	1.037	IPI00365542.4	Lamb1 Putative uncharacterized protein Lamb1	10116	2
589	2.32	2.32	1.705	IPI00366785.5	Yars Tyrosyl-tRNA synthetase, cytoplasmic	10116	1
590	2.21	2.21	4.035	IPI00367702.4	Nhlrc3 rCG49974-like	10116	1
591	1.53	1.54	7.514	IPI00368133.4	LOC688261 Putative uncharacterized protein ENSRNOP00000004853	10116	1
592	10.99	11	8.036	IPI00368391.4	RGD1309696 similar to KIAA2019 protein	10116	6
593	2.28	2.3	1.818	IPI00370815.4	Cct8 Putative uncharacterized protein Cct8	10116	1
594	6.1	6.1	32.52	IPI00372004.3	Btf3 Basic transcription factor 3	10116	3
595	6	6	22.4	IPI00372007.4	Mrps36 mitochondrial ribosomal protein S36	10116	3
596	2.01	2.01	1.144	IPI00372458.3	Copa Copa protein	10116	1
597	4	4	5.556	IPI00372552.5	RGD1309543 phostensin	10116	2
598	2	2	1.506	IPI00373753.5	Ptk7 102 kDa protein	10116	1
599	2.8	2.8	7.6	IPI00392468.5	Cnpy4 Putative uncharacterized protein RGD1307636_predicted	10116	1
600	2	2	1.411	IPI00393489.2	Argbp2 Putative uncharacterized protein Argbp2	10116	1
601	3.67	4.67	1.739	IPI00394110.3	Fubp3 MAP2 RNA trans-acting protein 2	10116	1
602	2.06	2.07	0.555	IPI00417730.3	Bat2 Large proline-rich protein BAT2	10116	1
603	1.52	1.52	2.876	IPI00421754.2	Smoc1 SPARC-related modular calcium binding protein 1	10116	1
604	5.74	5.74	10.45	IPI00464871.4	Dbnl Isoform 1 of Drebrin-like protein	10116	3
605	2	2	27.45	IPI00476554.3	Gng2 guanine nucleotide binding protein (G protein), gamma 2 isoform 1	10116	1
606	2	2	1.184	IPI00557539.3	Rbm10 103 kDa protein	10116	1
607	2.8	2.8	5.128	IPI00561668.3	RGD1564606 ribosomal protein L23a-like	10116	1
608	2.03	2.03	1.162	IPI00561867.2	Rtn3 Putative uncharacterized protein Rtn3	10116	1
609	2	2	3.604	IPI00562850.2	Ptbp1 59 kDa protein	10116	1
610	2.64	2.64	11.38	IPI00563167.3	Bola2 Putative uncharacterized protein Bola2	10116	3
611	4.92	4.92	3.865	IPI00563876.3	Enah Putative uncharacterized protein Enah	10116	2
612	2.01	2.01	1.818	IPI00565441.3	Picalm Putative uncharacterized protein Picalm	10116	1
613	2	2	9.146	IPI00565591.3	Pcnp Similar to PEST-containing nuclear protein, isoform CRA_b	10116	1
614	1.4	1.4	0.641	IPI00763061.2	LOC683007 melanoma inhibitory activity 3-like	10116	1
615	5.78	5.78	1.771	IPI00763873.3	Itga11 integrin, alpha 11	10116	2
616	6.01	6.01	6.199	IPI00764230.2	LOC682920 phosphatase and actin regulator 4-like	10116	3
617	1.81	2.81	2.114	IPI00764713.3	Klc1 Isoform A of Kinesin light chain 1	10116	1
618	10.99	11	8.036	IPI00764966.2	RGD1309696 similar to KIAA2019 protein	10116	6
619	2.18	2.19	3.081	IPI00765842.4	Psmd11 Putative uncharacterized protein	10116	1
620	7.52	7.52	8.235	IPI00766031.2	Enth similar to Epsin-4 (Epsin-related protein) (EpsinR) (Enthoprotin) isoform 6	10116	4
621	248.46	248.46	54.52	IPI00766829.2	Ahnak AHNAK nucleoprotein isoform 1	10116	162
622	21.14	21.14	12.21	IPI00769110.2	Rrbp1 ribosome binding protein 1 isoform 3	10116	11
623	4	4	19.16	IPI00769134.2	Hypk huntingtin-interacting protein K (predicted)-like	10116	2
624	19.21	19.23	7.088	IPI00776558.2	Cltc Putative uncharacterized protein Cltc	10116	8
625	87.88	87.88	25.07	IPI00776619.2	Spna2 Spectrin alpha chain, brain	10116	51
626	8	8	6.76	IPI00777130.2	Ncam1 119 kDa protein	10116	4
627	2.09	2.09	1.104	IPI00777537.2	Epb4.1l2 Putative uncharacterized protein ENSRNOP00000058049	10116	1
628	2	2.03	15.96	IPI00777581.2	Hdgfrp3 17 kDa protein	10116	1
629	3.37	3.38	2.135	IPI00778032.3	Rap1gds1 62 kDa protein	10116	1
630	15.19	15.19	6.647	IPI00778389.2	Ktn1 Putative uncharacterized protein ENSRNOP00000057455	10116	7
631	6.69	6.69	7.663	IPI00778442.2	Tor1aip1 Putative uncharacterized protein Tor1aip1	10116	3
632	5.4	5.4	6	IPI00780155.2	Ddost Putative uncharacterized protein ENSRNOP00000020306	10116	3
633	2.26	2.26	1.571	IPI00780390.2	Iws1 Putative uncharacterized protein Iws1	10116	1
634	9.78	9.78	24.19	IPI00780927.2	Sfrs1 RCG34610, isoform CRA_c	10116	5
635	2	2	3.916	IPI00782070.2	Serpinb6a Serine (Or cysteine) peptidase inhibitor, clade B, member 6a	10116	1
636	4	6.01	7.904	IPI00798631.2	Ubqln1 62 kDa protein	10116	3
637	3.66	3.66	1.709	IPI00869708.2	Mrc1 Putative uncharacterized protein ENSRNOP00000024736	10116	2
638	4.01	4.01	2.509	IPI00870777.2	Tcof1 Putative uncharacterized protein Tcof1	10116	2
639	7.14	7.14	3.862	IPI00870888.1	Itgav integrin, alpha V	10116	3
640	8.37	8.37	14.61	IPI00882480.2	Pcbp1 poly(rC) binding protein 1-like	10116	4
641	4	4	5.274	IPI00896761.2	LOC683788 Fascin	10116	2
642	4.26	4.26	1.866	IPI00914189.1	Eif3c Eukaryotic translation initiation factor 3 subunit C	10116	2
643	3.4	3.4	7.543	IPI00914200.1	Nsbp1;Nsbp1_predicted High mobility group nucleosome-binding domain-containing protein 5	10116	2
644	6	6	10.69	IPI00914765.1	Zyx zyxin	10116	3
645	2.34	2.34	3.878	IPI00915560.1	Ppa1 pyrophosphatase 1	10116	1
646	6	6.04	16.74	IPI00923141.1	Ak2 Isoform 2 of Adenylate kinase 2, mitochondrial	10116	3
647	2.79	2.79	1.536	IPI00923716.1	Gsn Isoform 2 of Gelsolin	10116	1
648	45.92	45.92	6.623	IPI00944227.2	Plec Putative uncharacterized protein Plec1	10116	22
649	2	2	2.838	IPI00947657.1	Ttyh1 Putative uncharacterized protein Ttyh1	10116	1
650	2	2.34	6	IPI00947757.1	Ube2k 21 kDa protein	10116	1
651	2.34	2.34	1.273	IPI00947844.1	Srrm1 Putative uncharacterized protein Srrm1	10116	1
652	4	4	18.95	IPI00947942.1	Hn1 Putative uncharacterized protein Hn1	10116	2
653	1.7	1.7	4.923	IPI00947946.1	Luc7l 42 kDa protein	10116	1
654	2	2	3.133	IPI00947949.1	Lrrfip2 Putative uncharacterized protein Lrrfip2	10116	1
655	11.16	11.16	7.859	IPI00948049.1	Sf3b2 Putative uncharacterized protein Sf3b2	10116	6
656	4	4	4.636	IPI00948162.1	Lima1 Epithelial protein lost in neoplasm isoform beta	10116	2
657	10.01	10.01	19.89	IPI00948191.1	Nsfl1c Putative uncharacterized protein Nsfl1c	10116	5
658	2.46	2.47	4.622	IPI00948276.1	LOC689226 Putative uncharacterized protein LOC689226	10116	1
659	13.12	13.12	32.5	IPI00948363.1	Psme1 RCG23530	10116	8
660	2.7	2.7	17.28	IPI00948428.1	Nedd8 Putative uncharacterized protein Nedd8	10116	1
661	5.03	5.03	3.074	IPI00948793.1	Ctnnd1 Putative uncharacterized protein Ctnnd1	10116	2
662	2	6.01	11.72	IPI00948831.1	Prdx4 Putative uncharacterized protein Prdx4	10116	3
663	4	4	6.024	IPI00948998.1	Naga Putative uncharacterized protein Naga	10116	3
664	2.14	2.14	1.343	IPI00949023.1	Mst4 Putative uncharacterized protein Mst4	10116	1
665	2	2	1.601	IPI00949068.1	Pgm1 Putative uncharacterized protein Pgm1	10116	1
666	8	8	8.834	IPI00949259.1	Cd44 77 kDa protein	10116	6
667	4.28	4.28	5.172	IPI00949314.1	Baiap2 Putative uncharacterized protein Baiap2	10116	2
668	6.28	6.28	6.897	IPI00949377.1	Ero1l Putative uncharacterized protein Ero1l	10116	3
669	73.59	73.59	24.89	IPI00949378.1	Myh9 Putative uncharacterized protein Myh9	10116	38
670	2.25	2.25	2.864	IPI00949517.1	Actr3 Actin-related protein 3	10116	1
671	8	12.16	28.16	IPI00949530.1	Ywhaq Putative uncharacterized protein Ywhaq	10116	10
672	2.92	2.92	1.793	IPI00949775.1	Specc1 Putative uncharacterized protein Specc1	10116	1
673	19.53	40.15	25.05	IPI00949794.1	Actn1 Actn1 protein	10116	23
674	2.17	2.17	0.968	IPI00949850.1	Eif3s10 Eif3s10_predicted protein	10116	1
675	4.25	4.25	2.503	IPI00949910.1	Atp2a2 Putative uncharacterized protein Atp2a2	10116	2
676	2	2	2.25	IPI00949917.1	Paip1 Putative uncharacterized protein Paip1	10116	1
677	1.81	1.81	14.12	IPI00950067.1	Cdkn2b Cdkn2b protein	10116	1
678	10.03	10.03	22.26	IPI00950239.1	Bsg 30 kDa protein	10116	5
679	1.31	1.31	1.481	IPI00950241.1	Fkbp15 Putative uncharacterized protein Fkbp15	10116	1
680	2	2	21.88	IPI00950390.1	Dynlrb1 12 kDa protein	10116	1
681	1.53	1.53	2.519	IPI00950431.1	Tom1 Putative uncharacterized protein Tom1	10116	1
682	5.4	5.4	4.057	IPI00950487.1	Golga2 Putative uncharacterized protein Golga2	10116	3
683	1.7	1.7	2.113	IPI00950520.1	Pacsin3 Syndapin III	10116	1
684	6.01	6.01	24.12	IPI00950564.1	Gm2a Putative uncharacterized protein Gm2a	10116	3
685	2	2	1.366	IPI00950587.1	Pdgfrb Beta-type platelet-derived growth factor receptor	10116	1
686	2	2	1.667	IPI00950672.1	Aco2 85 kDa protein	10116	1
687	2.82	2.82	1.257	IPI00950733.1	Ogdh Putative uncharacterized protein Ogdh	10116	1
688	2	2.07	0.878	IPI00950767.1	Lnpep Putative uncharacterized protein Lnpep	10116	1
689	2	2	2.694	IPI00951057.1	Rpn2 72 kDa protein	10116	1
690	3.72	7.49	1.806	IPI00951259.1	Flnb Putative uncharacterized protein Flnb	10116
691	2	2	2.199	IPI00951358.1	Amotl2 89 kDa protein	10116	1
692	6	6	20	IPI00951440.1	Tpd52l2 Tumor protein D52-like 2, isoform CRA_h	10116	3
693	2	2	4.249	IPI00951644.1	Fdps Ac2-125	10116	1
694	79.57	79.57	20.63	IPI00951791.1	Flna Filamin, alpha (Predicted), isoform CRA_a	10116	50
695	8.22	8.22	21.46	IPI00951911.1	Hprt1 Hypoxanthine-guanine phosporibosyltransferase	10116	4
696	4	4	14.93	IPI00951939.1	Sfrs2 Putative uncharacterized protein Sfrs2	10116	3
697	6.72	6.72	7.861	IPI00951955.1	Stam Putative uncharacterized protein Stam	10116	3
698	1.42	1.42	5.328	IPI00951959.1	Tfam Transcription factor A	10116	1
699	8.08	8.08	20.22	IPI00951973.1	Csda 29 kDa protein	10116	5
700	13.82	13.84	29.4	IPI00951991.1	Aldoa 45 kDa protein	10116	9
701	3.4	3.57	1.905	IPI00952078.1	Pls3 Putative uncharacterized protein Pls3	10116	1
702	2	2	4.514	IPI00952085.1	Gpm6b RCG49687, isoform CRA_b	10116	1
703	4.31	4.31	3.511	IPI00952326.1	Dab2 Protein	10116	2
704	4.01	6.03	8.411	IPI00952351.1	Gfap 50 kDa protein	10116	3
705	1.52	1.52	0.9328	IPI00952356.1	Atxn2l 113 kDa protein	10116	1
706	2	2	6.024	IPI00952410.1	Tpd52 Putative uncharacterized protein Tpd52	10116	1
707	2	2	3.953	IPI00952421.1	Dnajc8 Putative uncharacterized protein Dnajc8	10116	1
708	4	4	11.21	IPI00952462.1	Rpl14 60S ribosomal protein L14	10116	2
709	8.36	8.38	4.098	IPI00957641.1	Ipo5 importin 5	10116	4
710	10.8	10.8	9.905	IPI00957717.1	Plod2 procollagen-lysine, 2-oxoglutarate 5-dioxygenase 2 isoform 1	10116	6
711	11.4	11.4	45.21	IPI00958118.1	- Cytochrome c oxidase subunit 5A, mitochondrial-like	10116	8
712	5.06	5.09	0.6061	IPI00958129.1	Col12a1 Putative uncharacterized protein Col12a1	10116	1
713	2	2.02	1.17	IPI00958621.1	- Fcho2-like	10116	1
714	1.52	1.52	3.195	IPI00959050.1	Lemd2 Putative uncharacterized protein ENSRNOP00000036495	10116	1
715	5.6	5.6	2.128	IPI00959453.1	Eif4g1 eukaryotic translation initiation factor 4, gamma 1 isoform 2	10116	3
716	3.71	3.71	33.52	IPI00188909.3	Col1a1 Collagen alpha-1(I) chain	10116	63
717	10.6	10.66	4.376	IPI00192140.2	Fam129a Protein Niban	10116	3
718	6.02	6.02	1.929	IPI00199465.1	Gls Glutaminase kidney isoform, mitochondrial	10116	1
719	3.03	3.12	2.419	IPI00201218.3	Sgk3 Serine/threonine-protein kinase Sgk3	10116	1
720	6.31	6.31	1.623	IPI00201891.1	Hk3 Hexokinase-3	10116	1
721	17.84	17.84	8.85	IPI00204043.5	Fam50a family with sequence similarity 50, member A	10116	2
722	6.95	6.96	5.179	IPI00207732.1	Ptpmt1 protein tyrosine phosphatase, mitochondrial 1	10116	1
723	7.97	8	12.41	IPI00208715.1	Pole3 DNA polymerase epsilon subunit 3	10116	1
724	7.77	7.77	3.564	IPI00209916.1	LOC362855 UPF0027 protein C22orf28 homolog	10116	1
725	8.45	8.46	5.51	IPI00210120.2	Vtn Aa1018	10116	3
726	9.81	9.84	16.96	IPI00210965.3	Rps27l ribosomal protein S27-like	10116	2
727	8.01	8.01	30.16	IPI00213613.2	Lmna Putative uncharacterized protein Lmna	10116	21
728	4	4	1.405	IPI00230981.1	Vac14 Protein VAC14 homolog	10116	1
729	5.7	5.7	17.39	IPI00360276.4	- Putative uncharacterized protein ENSRNOP00000025380	10116	2
730	4.79	5.35	4.557	IPI00361106.5	- 176 kDa protein	10116	5
731	10.33	10.34	2.281	IPI00362598.3	- 63 kDa protein	10116	1
732	18.13	18.13	45.76	IPI00362927.1	Tuba4a Tubulin alpha-4A chain	10116	30
733	2.9	2.9	12.05	IPI00367835.5	Tnfaip8 Tumor necrosis factor, alpha-induced protein 8 (Predicted), isoform CRA_b	10116	1
734	9.98	9.99	1.75	IPI00372469.2	- Putative uncharacterized protein ENSRNOP00000037874	10116	1
735	4.14	4.17	0.9682	IPI00372627.5	Sfrs2ip rCG50794-like	10116	1
736	11.74	11.74	31.25	IPI00373052.2	Hmgn1 High-mobility group nucleosome binding domain 1	10116	2
737	6.6	6.6	3.571	IPI00373651.4	Api5 RCG26895, isoform CRA_b	10116	1
738	2.93	3.03	4.787	IPI00387763.4	- Putative uncharacterized protein ENSRNOP00000030796	10116	1
739	3.52	3.57	9.05	IPI00390425.4	- 24 kDa protein	10116	1
740	3.92	3.92	12.75	IPI00394452.4	- Putative uncharacterized protein ENSRNOP00000037794	10116	1
741	6.21	6.21	11.54	IPI00475911.4	RGD1564290 ribosomal protein S27a-like	10116	2
742	3.57	3.57	20.77	IPI00566208.3	LOC690976 Putative uncharacterized protein ENSRNOP00000063042	10116	3
743	3.58	3.67	2.418	IPI00568148.2	Igf2bp3 Putative uncharacterized protein Igf2bp3	10116	1
744	7.05	9.05	3.59	IPI00568692.3	Ilf2 RCG62739, isoform CRA_a	10116	1
745	3.7	3.7	0.7742	IPI00569334.3	Bat2l Similar to HLA-B associated transcript-2 isoform a	10116	1
746	4.12	4.13	4.102	IPI00762940.3	Myof myoferlin-like	10116	6
747	1.7	3.81	7.177	IPI00763790.2	Gltp Glycolipid transfer protein	10116	1
748	2.85	2.85	8.333	IPI00765311.2	Dnajc24 zinc finger, CSL-type containing 3-like	10116	1
749	10.56	10.56	13.14	IPI00767698.2	Rab6b RAB6B, member RAS oncogene family	10116	2
750	4.65	4.65	14.88	IPI00768937.2	LOC691984 glypican 6, partial	10116	4
751	7.49	7.52	4.032	IPI00777708.3	LOC681410 heterogeneous nuclear ribonucleoprotein A0	10116	1
752	16.02	16.04	0.9848	IPI00778676.2	LOC679485 similar to Protein CXorf17 homolog	10116	1
753	5.82	5.83	5.213	IPI00780227.1	Rac1 Ras-related C3 botulinum toxin substrate 1, isoform CRA_b	10116	1
754	6.28	6.28	31.97	IPI00780608.2	Hnrnpk Heterogeneous nuclear ribonucleoprotein K	10116	23
755	11.54	11.82	11.81	IPI00782326.1	- Putative uncharacterized protein ENSRNOP00000052225	10116	1
756	7.23	7.24	21.59	IPI00938552.1	Mocs2 molybdenum cofactor synthesis protein 2B isoform Mocs2A	10116	1
757	6.63	6.63	2.301	IPI00948689.1	Ccdc47 Putative uncharacterized protein Ccdc47	10116	1
758	2.94	2.94	6.093	IPI00948716.1	Ppt1 32 kDa protein	10116	1
759	1.63	1.67	9.818	IPI00948745.1	Stx16 31 kDa protein	10116	2
760	14.24	14.25	52.29	IPI00949293.1	- 18 kDa protein	10116	9
761	4.04	4.07	12.45	IPI00949451.1	Snx1 Putative uncharacterized protein Snx1	10116	9
762	4	4	2.251	IPI00949744.1	Pcdhga12 101 kDa protein	10116	1
763	2.01	2.02	5.361	IPI00949762.1	Sec31a SEC31-like 1 (S. cerevisiae), isoform CRA_b	10116	5
764	33.37	61.5	24.44	IPI00949815.1	Anxa6 Putative uncharacterized protein Anxa6	10116	17
765	5.54	5.55	7.302	IPI00950498.1	Ctsa RCG32401, isoform CRA_a	10116	3
766	11.98	12	12.4	IPI00950560.1	- Putative uncharacterized protein ENSRNOP00000058924	10116	3
767	4.25	4.25	3.931	IPI00950863.1	- Putative uncharacterized protein ENSRNOP00000059726	10116	2
768	4.3	4.3	39.68	IPI00950899.1	- Putative uncharacterized protein Calm1	10116	26
769	17.71	17.71	5.556	IPI00950965.1	Aprt Adenine phosphoribosyltransferase	10116	1
770	6.3	6.3	6.803	IPI00951116.1	Hbb 16 kDa protein	10116	2
771	3.85	3.85	1.122	IPI00951244.1	RGD1309308 Putative uncharacterized protein RGD1309308	10116	1
772	2.04	2.24	7.534	IPI00951790.1	Ube2d3 17 kDa protein	10116	1
773	14.01	14.01	21.38	IPI00951917.1	- Putative uncharacterized protein ENSRNOP00000061442	10116	6
774	4.31	4.31	8.595	IPI00952314.1	Luc7l3 Putative uncharacterized protein Luc7l3	10116	4
775	2.01	2.08	2.367	IPI00955600.1	Aplf aprataxin and PNKP like factor	10116	1
776	12.96	12.97	2.791	IPI00957369.1	- Putative uncharacterized protein RGD1560464	10116	1
777	4	4	12.66	IPI00957631.1	- low molecular weight phosphotyrosine protein phosphatase-like	10116	2
778	21.45	21.47	32.58	IPI00957678.1	- ribosomal protein S12-like	10116	8
779	2.49	2.49	1.935	IPI00957799.1	Slc25a12 solute carrier family 25 (mitochondrial carrier, Aralar), member 12	10116	1
780	9.53	9.53	39.19	IPI00958096.1	- GF20391-like isoform 1	10116	21
781	32.92	33.07	18.5	IPI00958196.1	- cAMP-regulated phosphoprotein 19-like	10116	4
782	16.18	16.29	44.78	IPI00958283.1	- prefoldin subunit 4-like	10116	4
783	8	8.01	14.98	IPI00958405.1	- ribosomal protein S7-like	10116	2
784	4.37	4.9	3.691	IPI00958481.1	LOC690779 Mob4B protein	10116	1
785	7.65	7.65	6.651	IPI00958558.1	Casc4 cancer susceptibility candidate 4 isoform 1	10116	2
786	4.83	4.84	4.207	IPI00958566.1	serine/threonine-protein phosphatase 2A catalytic subunit alpha-like	10116	1
787	4.03	4.16	17.86	IPI00958734.1	- elongin C-like	10116	2
788	4.06	4.06	15.38	IPI00958825.1	Mt1a Metallothionein 1 (Fragment)	10116	1
789	4.86	4.87	19.08	IPI00958842.1	- ribosomal protein S18-like	10116	4
790	4	4	12.11	IPI00959101.1	Rnaset2 RCG44970	10116	2
791	4.48	4.5	12.5	IPI00959143.1	rCG51296-like isoform 2	10116	1
792	2	2	5.49	IPI00959226.1	Psma3;Psma3l Proteasome subunit alpha type	10116	1
793	2.43	2.43	1.695	IPI00959227.1	Map2 Putative uncharacterized protein Map2	10116	2
794	9.33	9.34	64.82	IPI00959265.1	- peroxiredoxin-1-like	10116	16
795	12.73	12.78	0.9156	IPI00959549.1	Tp53bp1 212 kDa protein	10116	1
796	12.35	12.36	32.68	IPI00959820.1	- ribonuclease inhibitor isoform 1	10116	13

## Sheet: Protein list for Exp2
List of indentified proteins of primary cultured SCs
N	Unused	Total	%Cov (95)	IPI Accession	Gene_Symbol and Name	Species	Peptides(95%)
1	83.68	83.68	27.03	IPI00209113.3	Myh9 Myosin-9	10116	46
2	69.65	69.65	59.23	IPI00230941.5	Vim Vimentin	10116	68
3	60.48	60.48	15.66	IPI00200757.1	Fn1 Isoform 1 of Fibronectin	10116	35
4	54.76	54.76	38.84	IPI00365286.3	Vcl Vinculin	10116	30
5	51.43	51.43	40.5	IPI00213463.2	Actn4 Alpha-actinin-4	10116	42
6	50.88	50.88	40.37	IPI00206624.1	Hspa5 78 kDa glucose-regulated protein	10116	44
7	50.22	50.22	58.33	IPI00197579.2	Tubb5 Isoform 1 of Tubulin beta-5 chain	10116	66
8	38.42	38.42	32.4	IPI00363265.3	Hspa9 Stress-70 protein, mitochondrial	10116	24
9	37.84	37.84	32.49	IPI00195160.1	Psap Sulfated glycoprotein 1	10116	24
10	36.92	36.92	43.94	IPI00195372.1	Eef1a1 Elongation factor 1-alpha 1	10116	20
11	35.89	35.89	63.78	IPI00470288.4	Ckb Creatine kinase B-type	10116	30
12	33.23	33.23	47.47	IPI00767147.1	LOC688509 similar to Alpha-enolase	10116	23
13	33	33	21.14	IPI00365985.5	Tra1 Isoform 1 of Endoplasmin	10116	21
14	30.89	30.89	41.97	IPI00204703.5	Serpinh1 Serpin H1	10116	23
15	30.61	30.61	42.17	IPI00197711.1	Ldha L-lactate dehydrogenase A chain	10116	14
16	29.68	29.68	21.56	IPI00210566.3	Hsp90aa1 Heat shock protein HSP 90-alpha	10116	15
17	29.45	29.45	67.87	IPI00231767.5	Tpi1 Triosephosphate isomerase	10116	19
18	30.47	30.47	29.41	IPI00764197.1	LOC680121 similar to heat shock protein 8	10116	21
19	27.86	27.86	29.77	IPI00201060.4	Lmna Lamin-A	10116	18
20	27.84	27.84	27.07	IPI00199636.1	Canx Calnexin	10116	20
21	26.97	26.97	33.33	IPI00231426.6	Pgk1 Phosphoglycerate kinase 1	10116	18
22	26.55	26.55	3.381	IPI00327630.1	Dync1h1 Cytoplasmic dynein 1 heavy chain 1	10116	11
23	25.81	25.81	19.64	IPI00882501.1	Ncl Nucleolin	10116	14
24	25.47	25.47	2.97	IPI00369995.2	Lrp1 similar to low density lipoprotein receptor-related protein 1	10116	11
25	24.8	24.8	19.39	IPI00393975.2	Mtap4 Isoform 1 of Microtubule-associated protein 4	10116	15
26	24.46	24.46	36.97	IPI00187731.4	Tpm2 Isoform 2 of Tropomyosin beta chain	10116	15
27	23.85	23.85	31.95	IPI00551812.1	Atp5b ATP synthase subunit beta, mitochondrial	10116	16
28	23.84	23.84	48.26	IPI00231196.5	Tagln Transgelin	10116	19
29	23.25	23.25	69.64	IPI00231260.5	Prdx6 Peroxiredoxin-6	10116	13
30	23.07	23.07	31.83	IPI00555252.3	LOC685186;Gapdh;LOC682005 Glyceraldehyde-3-phosphate dehydrogenase	10116	19
31	22.74	22.74	32.92	IPI00471889.7	Anxa5 Annexin A5	10116	15
32	22.37	22.37	30.97	IPI00562653.2	Ctsb cathepsin B preproprotein	10116	16
33	22.19	22.19	33.49	IPI00767302.1	LOC680054 similar to High mobility group protein 1	10116	15
34	21.24	21.24	40.85	IPI00561017.1	Prdx5 22 kDa protein	10116	12
35	20.91	20.91	15.42	IPI00212314.5	Msn Moesin	10116	8
36	19.71	19.71	34.39	IPI00231615.5	Anxa1 Annexin A1	10116	12
37	19.68	19.68	51.11	IPI00231275.7	Lgals1 Galectin-1	10116	34
38	19.47	19.47	13.48	IPI00188921.1	Col1a2 Collagen alpha-2(I) chain	10116	12
39	18.99	18.99	31.86	IPI00325146.6	Anxa2 Isoform Short of Annexin A2	10116	10
40	18.48	18.48	42.22	IPI00776882.1	Calu calumenin isoform a	10116	16
41	18.42	18.42	14.29	IPI00200920.1	Khsrp Far upstream element-binding protein 2	10116	10
42	18.35	18.35	33.94	IPI00780387.1	Nap1l4 Nucleosome assembly protein 1-like 4	10116	12
43	18.29	18.29	9.262	IPI00191681.1	Itgb1 Integrin beta-1	10116	9
44	18.09	18.09	53.29	IPI00194404.5	Nme1 Nucleoside diphosphate kinase A	10116	11
45	17.72	17.72	26.05	IPI00464458.1	Hnrnpa3 Isoform 2 of Heterogeneous nuclear ribonucleoprotein A3	10116	9
46	17.7	17.7	26.12	IPI00213015.1	Dctn2 Dynactin subunit 2	10116	9
47	17.1	17.1	35.92	IPI00324893.4	Ywhaz 14-3-3 protein zeta/delta	10116	20
48	16.99	16.99	23.2	IPI00471584.7	Hsp90ab1 Heat shock protein HSP 90-beta	10116	17
49	16.59	16.59	20.98	IPI00396910.1	Atp5a1 ATP synthase subunit alpha, mitochondrial	10116	8
50	16.25	16.25	12.67	IPI00204261.2	Kpnb1 Importin subunit beta-1	10116	9
51	16.09	16.09	14.75	IPI00471525.2	Eef1d Eukaryotic translation elongation factor 1 delta	10116	9
52	16.02	16.02	27.22	IPI00211206.7	Pdlim1 PDZ and LIM domain protein 1	10116	8
53	16.02	16.02	28.32	IPI00201300.2	Ptrf Polymerase I and transcript release factor	10116	9
54	15.42	15.42	19.29	IPI00209863.2	P4ha1 Prolyl 4-hydroxylase subunit alpha-1	10116	8
55	15.4	15.4	50.67	IPI00204375.2	Uchl1 Ubiquitin carboxyl-terminal hydrolase isozyme L1	10116	13
56	15.36	15.36	24.62	IPI00421601.3	Asah1 N-acylsphingosine amidohydrolase 1	10116	9
57	15.05	15.05	9.735	IPI00368347.2	Uba1 Ubiquitin-activating enzyme E1	10116	8
58	14.94	14.94	16.26	IPI00870112.1	Dpysl2 Dihydropyrimidinase-related protein 2	10116	6
59	14.82	14.82	45.86	IPI00195673.1	Tubb6 Tubulin, beta 6	10116	34
60	14.82	14.82	52.32	IPI00817070.1	Myl6 myosin, light chain 6, alkali, smooth muscle and non-muscle	10116	11
61	14.47	14.47	33.54	IPI00768949.2	Ybx1 Nuclease-sensitive element-binding protein 1	10116	9
62	14.38	14.38	44.77	IPI00564409.3	RGD1565978;Mylc2b Myosin regulatory light chain RLC-A	10116	13
63	14.06	14.06	19.05	IPI00361824.3	Fam114a1 similar to CG9590-PA	10116	7
64	14.02	14.02	9.974	IPI00231765.4	Rtn4 Isoform 1 of Reticulon-4	10116	8
65	14.01	14.01	27.48	IPI00867934.1	Hnrnpa2b1 Heterogeneous nuclear ribonucleoprotein B1	10116	12
66	14.01	14.01	47.54	IPI00679203.3	Ftl1 Ferritin light chain 1	10116	8
67	13.93	13.93	17.96	IPI00332042.9	Aldh1a1 Retinal dehydrogenase 1	10116	7
68	13.83	13.83	27.39	IPI00421995.1	Stk19;Cfb;Ly6g6c;Ng23;Ly6g6e;Rdbp;Bat4;Clic1;Lsm2;LOC684148;C2;C4b;Skiv2l;Ehmt2;Rps25-ps2;Neu1;G7e;Ng35;Apom Chloride intracellular channel 1	10116	6
69	13.64	13.64	7.861	IPI00366944.2	Col3a1 Collagen alpha-1(III) chain	10116	11
70	13.49	13.49	18.47	IPI00369618.1	Eif4a1 Eukaryotic translation initiation factor 4A1	10116	6
71	13.22	13.22	38.75	IPI00206626.1	Hmox1 Heme oxygenase 1	10116	8
72	13.19	13.19	37	IPI00365217.1	Cmpk1 cytidine monophosphate (UMP-CMP) kinase 1, cytosolic	10116	6
73	13.13	13.13	31.93	IPI00210009.1	Nudc Nuclear migration protein nudC	10116	7
74	12.67	12.67	45.25	IPI00231651.6	Basp1 Brain acid soluble protein 1	10116	13
75	12.6	12.6	37.87	IPI00194222.1	Cox4i1 Cytochrome c oxidase subunit 4 isoform 1, mitochondrial	10116	7
76	12.49	12.49	24.31	IPI00192912.1	Rcn1 reticulocalbin 1	10116	7
77	12.48	12.48	33.78	IPI00211593.1	Sod2 Superoxide dismutase [Mn], mitochondrial	10116	6
78	12.39	12.39	17.75	IPI00366079.1	- 46 kDa protein	10116	8
79	12.29	12.29	30.09	IPI00213644.3	Ppib Peptidyl-prolyl cis-trans isomerase B	10116	6
80	16.28	16.28	13.42	IPI00196751.2	Hspa1a;Hspa1b Heat shock 70 kDa protein 1A/1B	10116	8
81	12.16	12.16	11.93	IPI00231418.5	Lmnb1 Lamin-B1	10116	7
82	12.08	12.08	29.11	IPI00197553.1	Npm1 Isoform B23.1 of Nucleophosmin	10116	11
83	12.05	12.05	10.47	IPI00560977.2	Caprin1 Caprin-1	10116	7
84	12.01	12.01	13.84	IPI00189074.3	Pabpc1 Polyadenylate-binding protein 1	10116	6
85	12	12	20.81	IPI00231927.11	Slc25a4 ADP/ATP translocase 1	10116	6
86	12	12	29.23	IPI00464670.1	Capg Macrophage-capping protein	10116	7
87	12	12	62.31	IPI00555213.1	Pea15a Astrocytic phosphoprotein PEA-15	10116	10
88	12	12	34.25	IPI00421428.9	Pgam1 Phosphoglycerate mutase 1	10116	8
89	12	12	36.1	IPI00191502.5	Psma5 Proteasome subunit alpha type-5	10116	6
90	11.84	11.84	13.32	IPI00203250.1	Dpysl3 Isoform 2 of Dihydropyrimidinase-related protein 3	10116	7
91	11.83	11.83	9.666	IPI00567560.1	Postn 93 kDa protein	10116	7
92	11.81	11.81	8.356	IPI00214665.2	Acly ATP citrate lyase isoform 1	10116	6
93	11.78	11.78	20.54	IPI00325151.1	Cnn1 Calponin-1	10116	6
94	11.62	11.62	14.08	IPI00903436.1	Pgd 6-phosphogluconate dehydrogenase, decarboxylating	10116	6
95	11.62	11.62	31.49	IPI00364707.1	Tmed9 Transmembrane emp24 protein transport domain containing 9	10116	7
96	11.56	11.56	57.02	IPI00200145.1	Rplp1 60S acidic ribosomal protein P1	10116	7
97	11.52	11.52	15.33	IPI00203974.2	Bag3 Bcl-2-interacting death suppressor	10116	6
98	11.51	11.51	9.642	IPI00212220.2	Pdia4 Protein disulfide-isomerase A4	10116	6
99	11.22	11.22	28.13	IPI00209789.1	Fkbp3 FK506 binding protein 3	10116	8
100	11.1	11.1	12.77	IPI00199273.1	St13 Hsc70-interacting protein	10116	5
101	11.09	11.09	31.28	IPI00371043.2	Armet Protein ARMET	10116	6
102	11.06	11.06	11.78	IPI00858353.1	Cast Isoform 4 of Calpastatin	10116	6
103	10.96	10.96	33.61	IPI00211970.5	Psme2 Proteasome activator complex subunit 2	10116	5
104	10.93	10.93	27.62	IPI00373432.1	Scye1 Small inducible cytokine subfamily E, member 1	10116	5
105	10.9	10.9	43.04	IPI00480687.2	Marcks Myristoylated alanine-rich C-kinase substrate	10116	15
106	10.89	10.89	44.09	IPI00215495.1	Hcr;LOC224733l-1;Cdsn;RT1-CE7;RT1-CE3;Daxx;RT1-CE2;Zbtb9;RT1-Ke4;RT1A-2;RT1-CE15;Phf1;Wdr46;Lst1;RT1-Ha;RT1-CE5;RT1-CE11;E030032D13Rik;LOC682408;RT1-A2;Ltb;Tapbp;LOC224733l-8;B3galt4;RT1-A1;Zbtb22;LOC224733l-9;Slc39a7;H2-Oa;Rab2l;RT1-CE4;Ke2;Gtf2h4;RT1-CE16;Tcf19;AA926063;Sacm2l-ps1;Cdk2ap1-ps7;RT1-CE10;Zfp297;LOC224733l-7;LOC224733l-5;LOC224733l-4;RT1-Aw2;Syngap1;Cdk2ap1-ps4;Sacm2l-ps2;Sec61-ps;…	10116	6
107	10.88	10.88	45.1	IPI00326433.11	Hspe1;Hspd1 10 kDa heat shock protein, mitochondrial	10116	6
108	10.82	10.82	18.76	IPI00470317.5	Eef1g Elongation factor 1-gamma	10116	6
109	10.74	10.74	22.78	IPI00197696.2	Mdh2 Malate dehydrogenase, mitochondrial	10116	6
110	10.67	10.67	12.09	IPI00327330.2	Cd2ap CD2-associated protein	10116	6
111	10.66	10.66	7.135	IPI00400579.1	Gaa Lysosomal alpha-glucosidase	10116	5
112	10.66	10.66	50.91	IPI00870306.1	Pin1 Protein	10116	7
113	10.51	10.51	6.718	IPI00358406.2	Ctnna1 Catenin	10116	4
114	10.31	10.31	6.647	IPI00326305.3	Atp1a1 Sodium/potassium-transporting ATPase subunit alpha-1	10116	5
115	10.26	10.26	40.95	IPI00231368.5	Txn1 Thioredoxin	10116	7
116	10.25	10.25	19.04	IPI00210357.1	Hnrnpf Heterogeneous nuclear ribonucleoprotein F	10116	5
117	10.15	10.15	21.05	IPI00199114.5	Anp32a Acidic leucine-rich nuclear phosphoprotein 32 family member A	10116	5
118	10.07	10.07	32.64	IPI00231512.5	Hpcal1 Hippocalcin-like protein 1	10116	6
119	10.04	10.04	21.57	IPI00421389.1	Ndrg1 Protein NDRG1	10116	5
120	10	10	24.19	IPI00372259.4	Tpm3 Isoform 1 of Tropomyosin alpha-3 chain	10116	9
121	9.96	9.96	7.381	IPI00387868.2	Hspa4 Heat shock 70 kDa protein 4	10116	4
122	9.76	9.76	18.31	IPI00198720.1	Idh3a Isocitrate dehydrogenase [NAD] subunit alpha, mitochondrial	10116	5
123	9.76	9.76	36.18	IPI00190559.3	Ube2n Ubiquitin-conjugating enzyme E2 N	10116	7
124	9.7	9.7	11.37	IPI00190499.5	Tpp1 Tripeptidyl-peptidase 1	10116	5
125	9.53	9.53	22.38	IPI00476478.1	- 31 kDa protein	10116	5
126	9.52	9.52	11.27	IPI00373591.3	Fubp1 Far upstream element (FUSE) binding protein 1	10116	5
127	9.52	9.52	42.86	IPI00870220.2	Pfdn5 prefoldin 5	10116	5
128	9.5	9.5	25.87	IPI00369397.5	H2afx H2A histone family, member X	10116	4
129	9.49	9.49	16.62	IPI00190377.2	Taldo1 Transaldolase	10116	5
130	9.48	9.48	23.46	IPI00209283.3	Vapb Vesicle-associated membrane protein-associated protein B	10116	5
131	21.53	21.53	35.01	IPI00197129.1	Acta2 Actin, aortic smooth muscle	10116	17
132	9.43	9.43	7.709	IPI00370456.1	Psmd2 26S proteasome non-ATPase regulatory subunit 2	10116	5
133	9.41	9.41	29.64	IPI00208249.3	Clic4 Chloride intracellular channel protein 4	10116	6
134	9.36	9.36	10.16	IPI00471873.1	Lrrfip1 Leucine-rich repeat flightless-interacting protein 1	10116	4
135	9.23	9.23	33.47	IPI00214905.3	Tpm4 Tropomyosin alpha-4 chain	10116	14
136	9.1	9.1	5.667	IPI00454264.1	- LRRGT00046	10116	11
137	9.05	9.05	10.98	IPI00215291.3	Bat1a Spliceosome RNA helicase Bat1	10116	4
138	8.99	8.99	12	IPI00192973.1	Nup62 Nuclear pore glycoprotein p62	10116	5
139	8.86	8.86	14.02	IPI00207050.5	Rcn3 reticulocalbin 3, EF-hand calcium binding domain	10116	5
140	8.85	8.85	27.63	IPI00208215.2	Prdx3 Thioredoxin-dependent peroxide reductase, mitochondrial	10116	4
141	8.81	8.81	11.56	IPI00197164.1	Icam1 Intercellular adhesion molecule 1	10116	5
142	8.8	8.8	7.721	IPI00198685.1	Pak1 Serine/threonine-protein kinase PAK 1	10116	4
143	8.72	8.72	23.26	IPI00208306.1	Tpt1 Translationally-controlled tumor protein	10116	7
144	8.56	8.56	10.84	IPI00372370.2	P4ha2 procollagen-proline, 2-oxoglutarate 4-dioxygenase (proline 4-hydroxylase), alpha II polypeptide	10116	4
145	8.55	8.55	20.46	IPI00361821.1	Crkl V-crk sarcoma virus CT10 oncogene homolog (Avian)-like	10116	4
146	8.5	8.5	26.25	IPI00365935.3	Ptges3 Prostaglandin E synthase 3	10116	7
147	8.33	8.33	13.68	IPI00421899.1	Cndp2 Cytosolic non-specific dipeptidase	10116	4
148	8.31	8.31	7.95	IPI00231478.5	Scarb2 Lysosome membrane protein 2	10116	3
149	8.23	8.23	6.855	IPI00391300.3	Myh10 234 kDa protein	10116	12
150	8.09	8.09	29.02	IPI00201699.3	Rhoa Transforming protein RhoA	10116	5
151	8.08	8.08	20.22	IPI00192336.1	Anp32b Acidic leucine-rich nuclear phosphoprotein 32 family member B	10116	9
152	8.05	8.05	10.76	IPI00555187.2	Cap1 Adenylyl cyclase-associated protein 1	10116	4
153	8.04	8.04	21.99	IPI00203255.1	Pdcd6 programmed cell death 6	10116	4
154	8.02	8.02	2.614	IPI00363849.2	Lamc1 similar to Laminin gamma-1 chain precursor	10116	3
155	8.02	8.02	9.524	IPI00777920.1	Cttn 61 kDa protein	10116	6
156	8.01	8.01	27.54	IPI00565758.1	LOC315970 Protein CDV3 homolog	10116	5
157	8	8	16.93	IPI00204984.1	Bst1 ADP-ribosyl cyclase 2	10116	4
158	8	8	28.26	IPI00208286.1	Uchl3;RGD1561196 Ubiquitin carboxyl-terminal hydrolase isozyme L3	10116	4
159	0.22	0.22	2.805	IPI00373233.4	Atp8b2 similar to Nice-4 protein homolog isoform 1	10116	3
160	8	8	14.04	IPI00231385.3	Hnrpd Isoform 4 of Heterogeneous nuclear ribonucleoprotein D0	10116	4
161	8	8	19.82	IPI00373164.1	Eif2s2 Eukaryotic translation initiation factor 2, subunit 2	10116	4
162	8	8	12.11	IPI00326759.6	Rcn2 Reticulocalbin-2	10116	6
163	8	8	31.72	IPI00231692.5	Rps15 40S ribosomal protein S15	10116	4
164	8	8	46.96	IPI00230907.5	Mif Macrophage migration inhibitory factor	10116	5
165	7.92	7.92	8.519	IPI00212622.2	Hadha Trifunctional enzyme subunit alpha, mitochondrial	10116	4
166	7.92	7.92	18.28	IPI00213299.5	Mapre1 Microtubule-associated protein RP/EB family member 1	10116	4
167	7.89	7.89	22.75	IPI00325135.3	Ywhae 14-3-3 protein epsilon	10116	9
168	7.82	7.82	15.55	IPI00210119.1	Mtap6 Isoform 1 of Microtubule-associated protein 6	10116	4
169	7.78	7.78	20.18	IPI00188590.1	Fkbp7 FK506 binding protein 7	10116	4
170	7.7	7.7	12.76	IPI00193279.1	Oat Ornithine aminotransferase, mitochondrial	10116	4
171	7.7	7.7	18.81	IPI00210381.4	Rab11b Ras-related protein Rab-11B	10116	4
172	7.68	7.68	7.168	IPI00324633.2	Glud1 Glutamate dehydrogenase 1, mitochondrial	10116	3
173	7.63	7.63	23.08	IPI00191112.1	Ndufab1 NADH dehydrogenase (ubiquinone) 1, alpha/beta subcomplex, 1	10116	5
174	7.58	7.58	17.15	IPI00231595.5	Nqo1 NAD(P)H dehydrogenase [quinone] 1	10116	3
175	7.56	7.56	23.33	IPI00231229.9	Gstp1 Glutathione S-transferase P	10116	3
176	7.4	7.4	27.63	IPI00779902.1	Eif4h 25 kDa protein	10116	5
177	7.4	7.4	26.06	IPI00869481.1	Cotl1 Coactosin-like 1	10116	4
178	7.4	7.4	40.22	IPI00231771.5	S100b Protein S100-B	10116	9
179	7.31	7.31	53.48	IPI00655259.1	Tubb2b Tubulin beta-2B chain	10116	58
180	7.26	7.26	5.123	IPI00417226.1	Synpo Isoform 2 of Synaptopodin	10116	3
181	7.34	7.34	7.983	IPI00391486.4	LOC687994 similar to 82-kD FMRP Interacting Protein	10116	4
182	7.22	7.22	12.92	IPI00200898.3	Slc9a3r1 Ezrin-radixin-moesin-binding phosphoprotein 50	10116	3
183	7.22	7.22	8.373	IPI00210158.1	Psmc4 26S protease regulatory subunit 6B	10116	3
184	7.2	7.2	7.656	IPI00562192.2	Epn2 epsin 2 isoform b	10116	3
185	7.17	7.17	16.6	IPI00364189.2	Eif3j Eukaryotic translation initiation factor 3 subunit J	10116	4
186	7.16	7.16	3.738	IPI00364904.2	Kif5b Kinesin-1 heavy chain	10116	3
187	7.14	7.14	14.11	IPI00326923.3	Mpz Myelin P0 protein	10116	5
188	7.13	7.13	12.2	IPI00212767.1	Prss1 Anionic trypsin-1	10116	17
189	7.12	7.12	14.94	IPI00200861.1	Pcna Proliferating cell nuclear antigen	10116	3
190	7.11	7.11	7.059	IPI00362106.2	Fermt2 Fermitin family homolog 2	10116	3
191	7.1	7.1	14.54	IPI00553899.1	Glrx3 Isoform 1 of Glutaredoxin-3	10116	4
192	7.09	7.09	5.2	IPI00231789.5	Mme Neprilysin	10116	3
193	7.08	7.08	4.316	IPI00205076.1	Lonp1 Lon protease homolog, mitochondrial	10116	3
194	7.05	7.05	8.061	IPI00191831.3	Zfp259 similar to Zinc-finger protein ZPR1	10116	3
195	7.01	7.01	5.594	IPI00421582.3	Gpnmb Transmembrane glycoprotein NMB	10116	9
196	7	7	30.28	IPI00230865.7	Gmfb Glia maturation factor beta	10116	3
197	6.96	6.96	7.862	IPI00206336.1	Lamp1 Lysosome-associated membrane glycoprotein 1	10116	3
198	6.82	6.82	15.61	IPI00373292.1	Rexo2 Oligoribonuclease, mitochondrial (Fragment)	10116	3
199	6.76	6.76	4.839	IPI00197570.4	Sart1 U4/U6.U5 tri-snRNP-associated protein 1	10116	3
200	6.7	6.7	25.47	IPI00207707.1	MGC72560 UPF0404 protein C11orf59 homolog	10116	4
201	6.67	6.67	27.09	IPI00363569.3	Ranbp1 RAN binding protein 1	10116	6
202	6.63	6.63	16.91	IPI00211756.1	Phb Prohibitin	10116	3
203	6.57	6.57	9.485	IPI00191090.1	Bgn Biglycan	10116	3
204	6.53	6.53	48.28	IPI00231997.6	Ndufa5 NADH dehydrogenase [ubiquinone] 1 alpha subcomplex subunit 5	10116	3
205	6.53	6.53	9.204	IPI00204483.1	Serpine1 Plasminogen activator inhibitor 1	10116	3
206	6.4	6.4	7.568	IPI00373218.3	Ppid 40 kDa peptidyl-prolyl cis-trans isomerase	10116	3
207	6.39	6.39	5.012	IPI00471835.1	Hsph1 Heat shock protein 105 kDa	10116	3
208	6.36	6.36	4.18	IPI00882548.1	Hdlbp High density lipoprotein binding protein	10116	4
209	6.28	6.28	10.72	IPI00890347.1	Hcr;LOC224733l-1;Cdsn;RT1-CE7;RT1-CE3;Daxx;RT1-CE2;Zbtb9;RT1-Ke4;RT1A-2;RT1-CE15;Phf1;Wdr46;Lst1;RT1-Ha;RT1-CE5;RT1-CE11;E030032D13Rik;LOC682408;RT1-A2;Ltb;Tapbp;LOC224733l-8;B3galt4;RT1-A1;Zbtb22;LOC224733l-9;Slc39a7;H2-Oa;Rab2l;RT1-CE4;Ke2;Gtf2h4;RT1-CE16;Tcf19;AA926063;Sacm2l-ps1;Cdk2ap1-ps7;RT1-CE10;Zfp297;LOC224733l-7;LOC224733l-5;LOC224733l-4;RT1-Aw2;Syngap1;Cdk2ap1-ps4;Sacm2l-ps2;Sec61-ps;…	10116	4
210	6.21	6.21	9.295	IPI00190701.5	Apoe Apolipoprotein E	10116	3
211	6.21	6.21	12.2	IPI00212546.1	Emb Embigin	10116	4
212	6.19	6.19	19.48	IPI00211216.4	Eif5a Eukaryotic translation initiation factor 5A-1	10116	3
213	6.17	6.17	23.6	IPI00204818.2	S100a6 Protein S100-A6	10116	2
214	6.14	6.14	17.47	IPI00207335.1	Pafah1b2 Platelet-activating factor acetylhydrolase IB subunit beta	10116	5
215	6.06	6.06	7.592	IPI00201403.1	Ppm1a Protein phosphatase 1A	10116	3
216	6.06	6.06	11.28	IPI00371236.3	Tufm Elongation factor Tu, mitochondrial	10116	3
217	6.05	6.05	59.21	IPI00325189.4	Nme2 Nucleoside diphosphate kinase B	10116	11
218	6.05	6.05	7.024	IPI00470301.1	Cct5 T-complex protein 1 subunit epsilon	10116	3
219	6.03	6.03	27.68	IPI00199655.1	LOC679886;RGD1309846 similar to Charged multivesicular body protein 4b	10116	4
220	6.03	6.03	25	IPI00557327.1	Ndufa8 20 kDa protein	10116	3
221	6.02	6.02	13.89	IPI00569584.2	RGD1564597 similar to 40S ribosomal protein S25	10116	4
222	6.02	6.02	11.43	IPI00199394.2	Cnp 2',3'-cyclic-nucleotide 3'-phosphodiesterase	10116	3
223	6.01	6.01	39.81	IPI00231434.6	Fkbp1a Peptidyl-prolyl cis-trans isomerase FKBP1A	10116	3
224	6	6	18.53	IPI00781330.1	Crk 29 kDa protein	10116	4
225	6	6	7.927	IPI00896767.1	Ewsr1 similar to Ewing sarcoma breakpoint region 1 isoform EWS isoform 5	10116	4
226	6	6	5.02	IPI00370878.4	RGD1559988 hypothetical protein LOC288622	10116	4
227	6	6	22.06	IPI00196994.1	Arhgdia Rho GDP-dissociation inhibitor 1	10116	6
228	6	6	5.566	IPI00817076.1	Wdr55 66 kDa protein	10116	3
229	6	6	6.082	IPI00515819.1	Mtdh Isoform 2 of Protein LYRIC	10116	3
230	6	6	14.22	IPI00886474.1	Rps5 Rps5 protein	10116	4
231	6	6	11.08	IPI00360894.4	Cadm4 Cell adhesion molecule 4	10116	3
232	6	6	18.9	IPI00372826.3	Sfrs3 Putative uncharacterized protein	10116	4
233	6	6	22.1	IPI00208277.1	Pdap1 28 kDa heat- and acid-stable phosphoprotein	10116	3
234	6	6	8.628	IPI00194728.1	Ilk Integrin-linked protein kinase	10116	3
235	6	6	12.13	IPI00808645.1	LOC684485 similar to MIR-interacting saposin-like protein precursor	10116	3
236	6	6	25.32	IPI00781537.1	- 18 kDa protein	10116	4
237	6	6	26.02	IPI00202109.3	Bid BH3-interacting domain death agonist	10116	3
238	6	6	23.15	IPI00421723.1	Tbca Tubulin-specific chaperone A	10116	4
239	6	6	25.26	IPI00358461.1	Hebp1 heme binding protein 1	10116	3
240	6	6	24.75	IPI00204748.1	S100a4 Protein S100-A4	10116	4
241	6	6	15.58	IPI00201137.1	Cope Coatomer protein complex, subunit epsilon	10116	3
242	6	6	31.62	IPI00655271.1	Ensa endosulfine alpha isoform 1	10116	3
243	6	6	19.03	IPI00361819.2	Ociad1 OCIA domain-containing protein 1	10116	3
244	6	6	15.71	IPI00365946.3	Cip29 Nuclear protein Hcc-1	10116	3
245	6	6	16.14	IPI00215294.1	Ddah2 N(G),N(G)-dimethylarginine dimethylaminohydrolase 2	10116	3
246	6	6	36.84	IPI00212651.1	Timm13 Mitochondrial import inner membrane translocase subunit Tim13	10116	3
247	6	6	47.06	IPI00203829.1	Atox1 Copper transport protein ATOX1	10116	5
248	6	6	27.74	IPI00766467.1	LOC691165 similar to Nuclear transport factor 2	10116	3
249	6	6	15.25	IPI00464486.1	Pon2 Serum paraoxonase/arylesterase 2	10116	3
250	6	6	46.91	IPI00388104.3	LOC684848;LOC685045 hypothetical protein LOC685045	10116	5
251	6	6	43.82	IPI00369093.1	Uqcrh Cytochrome b-c1 complex subunit 6, mitochondrial	10116	3
252	6	6	20.26	IPI00209908.1	mt-Co3;mt-Co2 Cytochrome c oxidase subunit 2	10116	3
253	6	6	28.28	IPI00204099.5	Mcfd2 Multiple coagulation factor deficiency protein 2 homolog	10116	4
254	5.97	5.97	6.699	IPI00373492.2	Lcp1 Lymphocyte cytosolic protein 1	10116	3
255	5.96	5.96	2.983	IPI00390328.1	Enpp1 Isoform 1 of Ectonucleotide pyrophosphatase/phosphodiesterase family member 1	10116	2
256	5.79	5.79	19.89	IPI00202238.1	LOC681418;LOC681867 hypothetical protein LOC681418	10116	4
257	5.75	5.75	5.564	IPI00371132.3	Glb1 galactosidase, beta 1	10116	2
258	5.73	5.73	18.87	IPI00187707.1	Ppic Peptidyl-prolyl cis-trans isomerase	10116	3
259	5.73	5.73	6.991	IPI00764590.1	LOC686617 similar to CG9590-PA	10116	3
260	5.7	5.7	11.53	IPI00207355.4	Hspa2 Heat shock-related 70 kDa protein 2	10116	10
261	5.69	5.69	18.1	IPI00362298.1	LOC684936;LOC690675 similar to Cytochrome c, somatic	10116	2
262	5.68	5.68	8.383	IPI00326070.3	Ctsl Cathepsin L1	10116	3
263	5.63	5.63	19.17	IPI00193108.1	Pycard Apoptosis-associated speck-like protein	10116	3
264	5.62	5.62	10.7	IPI00212776.1	Rps3 40S ribosomal protein S3	10116	3
265	5.62	5.62	10.71	IPI00209184.3	Cd1d1 T-cell surface glycoprotein CD1d	10116	3
266	5.62	5.62	10.18	IPI00187902.4	Cd9 CD9 antigen	10116	2
267	5.6	5.6	10.33	IPI00210781.1	Zc3h15 Zinc finger CCCH domain-containing protein 15	10116	3
268	5.59	5.59	27.91	IPI00768953.1	LOC687571 similar to cytochrome c oxidase, subunit VIb polypeptide 1	10116	5
269	5.56	5.56	27.67	IPI00780381.1	Emd 18 kDa protein	10116	4
270	5.53	5.53	14.86	IPI00766956.1	Hist1h1b;LOC682425 histone cluster 1, H1b	10116	3
271	5.52	5.52	58.65	IPI00400573.1	Tubb2c Tubulin beta-2C chain	10116	53
272	5.52	5.52	6.744	IPI00210920.1	Got2 Aspartate aminotransferase, mitochondrial	10116	3
273	5.52	5.52	29.77	IPI00765109.1	LOC684441 similar to Peptidyl-prolyl cis-trans isomerase NIMA-interacting 4	10116	3
274	5.52	5.52	16.89	IPI00231659.3	Tmed10 Transmembrane emp24 domain-containing protein 10	10116	3
275	5.52	5.52	19.34	IPI00202570.1	Rab2a Ras-related protein Rab-2A	10116	3
276	5.5	5.5	11.57	IPI00368449.2	Pmm2 phosphomannomutase 2	10116	3
277	5.49	5.49	7.479	IPI00208304.1	Sept2 Septin-2	10116	2
278	5.45	5.45	14.65	IPI00886430.1	LOC683667 LOC683667 protein	10116	3
279	5.43	5.43	2.797	IPI00324585.3	Itga1 Integrin alpha-1	10116	3
280	5.37	5.37	4.83	IPI00565217.3	Nars 64 kDa protein	10116	2
281	5.3	5.3	7.385	IPI00206224.1	Dars Aspartyl-tRNA synthetase, cytoplasmic	10116	3
282	5.25	5.25	10.23	IPI00231693.5	Rps3a 40S ribosomal protein S3a	10116	2
283	5.13	5.13	8.571	IPI00326155.2	Rnuxa RNA U small nuclear RNA export adapter protein	10116	3
284	5.05	5.05	2.095	IPI00192504.2	Mrc2 Macrophage mannose receptor 2	10116	2
285	5.05	5.05	11.76	IPI00364321.3	Etfb Electron transfer flavoprotein subunit beta	10116	3
286	5.05	5.05	8.706	IPI00204445.1	Ngfr Tumor necrosis factor receptor superfamily member 16	10116	2
287	5	5	4.494	IPI00557424.3	Syncrip 70 kDa protein	10116	2
288	5	5	18.11	IPI00208123.4	Sub1 Activated RNA polymerase II transcriptional coactivator p15	10116	2
289	4.97	4.97	17.67	IPI00200147.1	Arbp 60S acidic ribosomal protein P0	10116	3
290	4.96	4.96	1.025	IPI00207068.1	Glg1 Golgi apparatus protein 1	10116	1
291	4.84	4.84	4.527	IPI00370658.1	Pnn pinin	10116	2
292	4.83	4.83	15.71	IPI00197605.2	Snap23 Synaptosomal-associated protein 23	10116	2
293	4.82	4.82	7.77	IPI00421395.1	RGD1304704 LRRGT00192	10116	2
294	4.82	4.82	20.62	IPI00565398.1	LOC679852;LOC690841;Rpl21 Ribosomal protein L21	10116	2
295	4.81	4.81	8.772	IPI00231194.5	Ddah1 N(G),N(G)-dimethylarginine dimethylaminohydrolase 1	10116	2
296	4.8	4.8	4.715	IPI00395285.3	Rpl3 60S ribosomal protein L3	10116	2
297	4.75	4.75	3.727	IPI00471901.3	Ap2a2 Adaptor protein complex AP-2, alpha 2 subunit	10116	2
298	4.72	4.72	7.078	IPI00197216.3	M6prbp1 similar to mannose-6-phosphate receptor binding protein 1	10116	2
299	6.92	6.92	23.44	IPI00565490.1	RGD1559962 similar to High mobility group protein 2	10116	4
300	4.71	4.71	6.215	IPI00188111.1	Cct6a Chaperonin subunit 6a	10116	2
301	4.7	4.7	27.55	IPI00554148.1	S100a11 Protein S100-A11	10116	4
302	4.7	4.7	9.434	IPI00188330.1	Ndufs8 Ndufs8 protein	10116	2
303	4.67	4.67	20.34	IPI00210012.1	Tceb2 Transcription elongation factor B polypeptide 2	10116	2
304	4.66	4.66	21.9	IPI00206634.1	Pf4 Platelet factor 4	10116	2
305	4.64	4.64	4.815	IPI00197074.3	Dag1 similar to Dystroglycan precursor	10116	3
306	4.64	4.64	2.983	IPI00208700.2	Hgs Isoform 2 of Hepatocyte growth factor-regulated tyrosine kinase substrate	10116	2
307	4.64	4.64	12.64	IPI00231228.5	Arl3 ADP-ribosylation factor-like protein 3	10116	2
308	4	4	12.5	IPI00363395.2	Rap1b Ras-related protein Rap-1b	10116	3
309	4.59	4.59	3.022	IPI00363550.2	Tfrc similar to transferrin receptor	10116	2
310	4.57	4.57	8.206	IPI00211615.7	Pak2 Serine/threonine-protein kinase PAK 2	10116	4
311	4.57	4.57	4.583	IPI00199325.1	Htra1 Insulin-like growth factor binding protein 5 protease	10116	2
312	4.51	4.51	1.178	IPI00372009.3	Mtap1b microtubule-associated protein 1B	10116	2
313	4.5	4.5	2.421	IPI00764373.1	Cux1 similar to CCAAT displacement protein isoform a	10116	2
314	4.49	4.49	4.545	IPI00193568.3	Dnm1l Isoform 4 of Dynamin-1-like protein	10116	2
315	4.49	4.49	5.828	IPI00194880.1	Eif5 Eukaryotic translation initiation factor 5	10116	2
316	4.48	4.48	15.66	IPI00209290.3	Vapa Vesicle-associated membrane protein-associated protein A	10116	3
317	4.39	4.39	8.443	IPI00211133.4	Cdc37 Hsp90 co-chaperone Cdc37	10116	3
318	4.35	4.35	8.788	IPI00192541.4	Aip AH receptor-interacting protein	10116	2
319	4.34	4.34	4.824	IPI00337168.5	Cct4 T-complex protein 1 subunit delta	10116	2
320	4.34	4.34	7.273	IPI00200353.1	Ril PDZ and LIM domain protein 4	10116	2
321	4.33	4.33	10.74	IPI00390343.6	Rpl6;RGD1563476 60S ribosomal protein L6	10116	2
322	4.3	4.3	6.633	IPI00557337.2	Luc7l2 LUC7-like 2	10116	2
323	4.35	4.35	2.05	IPI00205166.3	Itga6 similar to integrin alpha 6 isoform 2	10116	2
324	4.31	4.31	5.412	IPI00559910.1	Rbmxrtl Heterogeneous nuclear ribonucleoprotein G	10116	2
325	4.31	4.31	7.222	IPI00358083.1	Ppp1r7 Protein phosphatase 1 regulatory subunit 7	10116	2
326	4.31	4.31	16.96	IPI00201868.1	Nenf Neudesin	10116	3
327	4.3	4.3	19.92	IPI00231677.5	Ywhah 14-3-3 protein eta	10116	6
328	4.26	4.26	12.5	IPI00212796.3	Ran GTP-binding nuclear protein Ran	10116	2
329	4.26	4.26	16.88	IPI00203732.2	Pfdn2 Prefoldin subunit 2	10116	2
330	4.25	4.25	9.94	IPI00845873.1	Zranb2 zinc finger, RAN-binding domain containing 2	10116	2
331	4.24	4.24	38.37	IPI00858359.2	Myl9 Myl9 protein	10116	7
332	4.24	4.24	1.788	IPI00231502.3	Ap2b1 Isoform 2 of AP-2 complex subunit beta-1	10116	2
333	4.23	4.23	12.44	IPI00339012.4	Rpl10a 60S ribosomal protein L10a	10116	2
334	4.22	4.22	5.882	IPI00195803.1	Ugdh UDP-glucose 6-dehydrogenase	10116	2
335	4.22	4.22	6.651	IPI00367674.3	Gla galactosidase, alpha	10116	2
336	4.21	4.21	2.166	IPI00373611.2	Acin1 similar to Apoptotic chromatin condensation inducer in the nucleus	10116	2
337	4.19	4.19	4.817	IPI00197770.1	Aldh2 Aldehyde dehydrogenase, mitochondrial	10116	2
338	4.17	4.17	46.67	IPI00362160.1	Tubb3 Tubulin beta-3 chain	10116	32
339	4.18	4.18	3.04	IPI00567915.3	Bclaf1 Bclaf1 protein	10116	2
340	4.14	4.14	6.667	IPI00515816.1	Lgmn Legumain	10116	2
341	4.13	4.13	15.06	IPI00655321.3	LOC687575 Similar to Splicing factor U2AF 35 kDa subunit	10116	3
342	4.13	4.13	7.258	IPI00231949.5	Cd14 Monocyte differentiation antigen CD14	10116	2
343	4.12	4.12	4.429	IPI00388249.3	Capn2 Calpain-2 catalytic subunit	10116	2
344	4.12	4.12	5.128	IPI00760133.2	Fh1 Fumarate hydratase 1	10116	2
345	4.11	4.11	3.885	IPI00210090.3	Hnrnpu SP120	10116	2
346	4.11	4.11	4.098	IPI00213498.1	Pacsin2 Isoform 1 of Protein kinase C and casein kinase substrate in neurons 2 protein	10116	2
347	4.11	4.11	10.71	IPI00190375.1	Mesdc2 Mesoderm development candidate 2	10116	2
348	4.08	4.08	16.97	IPI00568369.3	Dstn Destrin	10116	3
349	4.08	4.08	9.538	IPI00554058.2	Qki Qki protein	10116	2
350	4.05	4.05	7.843	IPI00207663.2	Ctsz Cathepsin Z	10116	2
351	4.04	4.04	1.625	IPI00201262.1	Mug1;Mug2;LOC297568 Alpha-1-inhibitor 3	10116	2
352	4.04	4.04	17.53	IPI00231643.5	Sod1 Superoxide dismutase [Cu-Zn]	10116	4
353	4.04	4.04	11.71	IPI00201307.1	Uqcrbl;Uqcrb Uqcrb_predicted protein	10116	1
354	4.03	4.03	6.516	IPI00779545.1	Rbms1 43 kDa protein	10116	2
355	4.03	4.03	4.561	IPI00215190.1	Fkbp9 FK506-binding protein 9	10116	2
356	4.03	4.03	10	IPI00476506.1	- 24 kDa protein	10116	2
357	4.02	4.02	2.739	IPI00366945.3	Col5a2 similar to Collagen alpha-2(V) chain precursor	10116	2
358	4.01	4.01	7.092	IPI00785564.2	Sdhb Succinate dehydrogenase [ubiquinone] iron-sulfur subunit, mitochondrial	10116	2
359	4.01	4.01	2	IPI00679182.2	Tsc22d1 TSC22 domain family, member 1 isoform 1	10116	2
360	4.01	4.01	1.467	IPI00370450.3	Plxnb2 plexin B2	10116	2
361	4.01	4.01	6.184	IPI00476171.5	Csf1 Macrophage colony-stimulating factor 1	10116	2
362	4.01	4.01	13.04	IPI00215564.1	Rab7 Ras-related protein Rab-7a	10116	2
363	4.01	4.01	8.772	IPI00204078.1	Nradd P75-like apoptosis-inducing death domain protein long isoform	10116	2
364	4	4	24.3	IPI00204206.1	Tpm1_v5;Tpm1_v7;Tpm1_v8;Tpm1;Tpm1_v3;Tpm1_v2;Tpm1_v9;Tpm1_v4;Tpm1_v6;Tpm1_v1 tropomyosin 1, alpha isoform d	10116	8
365	4	4	8.238	IPI00884567.1	Sept7 septin 7 isoform b	10116	3
366	4	4	6.555	IPI00203373.1	Ubqln4 ubiquilin 4	10116	2
367	4	4	12.45	IPI00656345.1	Snap29 Synaptosomal-associated protein 29	10116	2
368	4	4	7.605	IPI00208887.1	Prkcdbp Protein kinase C delta-binding protein	10116	2
369	4	4	8.754	IPI00230914.5	Rpl5 60S ribosomal protein L5	10116	2
370	4	4	7.803	IPI00197555.6	Suclg1 Suclg1 protein	10116	2
371	4	4	9.206	IPI00213655.1	Hmox2 Heme oxygenase 2	10116	3
372	4	4	22.22	IPI00327830.3	Fabp5 Fatty acid-binding protein, epidermal	10116	2
373	4	4	22.68	IPI00204831.1	Timm8a1 Mitochondrial import inner membrane translocase subunit Tim8 A	10116	2
374	4	4	5.15	IPI00627068.1	Sfpq Splicing factor proline/glutamine rich	10116	2
375	4	4	8.304	IPI00870631.2	Np Purine nucleoside phosphorylase	10116	2
376	4	4	7.463	IPI00202658.1	Hibadh 3-hydroxyisobutyrate dehydrogenase, mitochondrial	10116	2
377	4	4	19.66	IPI00896144.1	Wnt2;Cttnbp2;Cftr;Cav2;Asz1;Met;Cav1 caveolin 1 alpha isoform	10116	3
378	4	4	17.65	IPI00563873.3	RGD1560362;Arpc5l Isoform 1 of Actin-related protein 2/3 complex subunit 5-like protein	10116	2
379	0.69	0.69	3.052	IPI00471669.1	Gpc4 Glypican 4	10116	2
380	4	4	9.61	IPI00205332.4	Etfa Electron transfer flavoprotein subunit alpha, mitochondrial	10116	2
381	4	4	7.474	IPI00196865.4	Cdc42ep1 Cdc42 effector protein 1	10116	2
382	4	4	13.33	IPI00193981.3	Bag2 Bag2 protein	10116	2
383	4	4	16.92	IPI00400613.1	Commd3 COMM domain-containing protein 3	10116	2
384	4	4	8.333	IPI00373135.2	Txndc13 similar to Thioredoxin domain-containing protein 13 precursor	10116	2
385	4	4	12.64	IPI00364932.2	Rsu1;LOC684929 Ras suppressor protein 1	10116	2
386	4	4	15.52	IPI00210002.1	Rbm8 RNA-binding motif protein 8 (Fragment)	10116	2
387	4	4	17.9	IPI00204111.2	Sep15 15 kDa selenoprotein	10116	3
388	4	4	32.71	IPI00203725.2	Hmga1 Isoform HMG-I of High mobility group protein HMG-I/HMG-Y	10116	3
389	4	4	32.89	IPI00202706.1	Hsbp1 Heat shock factor-binding protein 1	10116	2
390	4	4	19.18	IPI00193233.1	Cyb5b Cytochrome b5 type B	10116	2
391	4	4	9.343	IPI00188468.2	Fam54b Protein FAM54B	10116	2
392	4	4	21.32	IPI00372816.3	RGD1306917 hypothetical protein LOC361805	10116	2
393	4	4	9.912	IPI00362488.1	Gorasp2 Golgi reassembly stacking protein 2	10116	2
394	4	4	21.83	IPI00360244.2	Polr2d polymerase (RNA) II (DNA directed) polypeptide D	10116	2
395	0.72	0.72	6.111	IPI00231966.5	Arf4 ADP-ribosylation factor 4	10116	1
396	4	4	11.6	IPI00231674.5	Arf3 ADP-ribosylation factor 3	10116	2
397	4	4	6.361	IPI00231247.9	Map2k1 Dual specificity mitogen-activated protein kinase kinase 1	10116	2
398	4	4	14.29	IPI00758461.1	Sra1 Isoform 1 of Steroid receptor RNA activator 1	10116	2
399	4	4	12.54	IPI00400725.1	Cfdp1 Craniofacial development protein 1	10116	2
400	4	4	5.556	IPI00365999.1	Dek Protein DEK	10116	2
401	4	4	10.82	IPI00231780.5	H1f0 Histone H1.0	10116	2
402	4	4	35.53	IPI00190848.1	Triap1 TP53 regulated inhibitor of apoptosis 1	10116	2
403	3.95	3.95	10.34	IPI00555229.2	Anxa4 Annexin A4	10116	3
404	3.91	3.91	5.476	IPI00207199.3	Ctgf Connective tissue growth factor	10116	2
405	3.9	3.9	4.356	IPI00394353.1	Hexa Beta-hexosaminidase subunit alpha	10116	2
406	3.89	3.89	2.677	IPI00372102.4	Stam2 Signal transducing adapter molecule 2	10116	1
407	3.86	3.86	3.814	IPI00192495.3	Ncstn Isoform 1 of Nicastrin	10116	2
408	3.83	3.83	13.48	IPI00768299.1	Arpc3 Actin related protein 2/3 complex, subunit 3	10116	2
409	3.79	3.79	7.634	IPI00562986.1	- 30 kDa protein	10116	2
410	3.7	3.7	9.704	IPI00855220.1	Hcr;LOC224733l-1;Cdsn;RT1-CE7;RT1-CE3;Daxx;RT1-CE2;Zbtb9;RT1-Ke4;RT1A-2;RT1-CE15;Phf1;Wdr46;Lst1;RT1-Ha;RT1-CE5;RT1-CE11;E030032D13Rik;LOC682408;RT1-A2;Ltb;Tapbp;LOC224733l-8;B3galt4;RT1-A1;Zbtb22;LOC224733l-9;Slc39a7;H2-Oa;Rab2l;RT1-CE4;Ke2;Gtf2h4;RT1-CE16;Tcf19;AA926063;Sacm2l-ps1;Cdk2ap1-ps7;RT1-CE10;Zfp297;LOC224733l-7;LOC224733l-5;LOC224733l-4;RT1-Aw2;Syngap1;Cdk2ap1-ps4;Sacm2l-ps2;Sec61-ps;…	10116	3
411	3.7	3.7	7.958	IPI00882405.1	Dci Dodecenoyl-Coenzyme A delta isomerase	10116	2
412	3.7	3.7	8.282	IPI00869767.1	Elavl1 ELAV (embryonic lethal, abnormal vision, Drosophila)-like 1	10116	2
413	3.7	3.7	6.239	IPI00471908.6	Asns Asparagine synthetase [glutamine-hydrolyzing]	10116	3
414	3.7	3.7	9.052	IPI00207333.1	Pafah1b3 Platelet-activating factor acetylhydrolase IB subunit gamma	10116	2
415	3.7	3.7	9.524	IPI00360246.2	- Reep5 protein	10116	2
416	3.69	3.69	4.866	IPI00779955.1	Lamp2 Lysosomal membrane glycoprotein 2	10116	1
417	3.65	3.65	1.138	IPI00205466.1	Cand1 Cullin-associated NEDD8-dissociated protein 1	10116	1
418	3.6	3.6	12.2	IPI00764083.1	- similar to Anionic trypsin II precursor	10116	4
419	3.54	3.54	10.61	IPI00367660.3	RGD1562502 hypothetical protein LOC363485	10116	2
420	3.53	3.53	3.752	IPI00372214.3	Gmps GMP synthase [glutamine-hydrolyzing]	10116	2
421	3.53	3.53	8.88	IPI00215575.3	Dnajc9 DnaJ-like factor	10116	2
422	3.53	3.53	26.83	IPI00213436.2	Ndufa4 Ndufa4 protein	10116	2
423	3.53	3.53	10.84	IPI00192486.1	Rps6 40S ribosomal protein S6	10116	2
424	3.52	3.52	16.51	IPI00231639.7	Gstm1 Glutathione S-transferase Mu 1	10116	3
425	3.52	3.52	9.125	IPI00768214.1	LOC685909 similar to H2A histone family, member V isoform 1	10116	2
426	3.52	3.52	4.69	IPI00475835.3	Phgdh D-3-phosphoglycerate dehydrogenase	10116	2
427	3.4	3.4	15.53	IPI00364842.2	Chmp5 Charged multivesicular body protein 5	10116	2
428	3.4	3.4	2.138	IPI00191737.6	Alb Serum albumin	10116	1
429	3.33	3.33	3.086	IPI00400681.1	Ppp1r12a Isoform 2 of Protein phosphatase 1 regulatory subunit 12A	10116	2
430	3.31	3.31	5.752	IPI00400615.1	Atp6v1e1 Vacuolar proton pump subunit E 1	10116	1
431	3.31	3.31	12.5	IPI00362201.1	Pdcl3 Phosducin-like protein 3	10116	2
432	3.31	3.31	25	IPI00230925.5	Tmsb4x Thymosin beta-4	10116	3
433	3.3	3.3	11.58	IPI00555304.3	Lzic Protein LZIC	10116	2
434	3.3	3.3	19.33	IPI00198291.1	Atp6v1f Vacuolar proton pump subunit F	10116	2
435	3.29	3.29	2.771	IPI00421600.8	Psmc2 26S protease regulatory subunit 7	10116	1
436	3.27	3.27	4.433	IPI00370891.2	Rilpl1 similar to CG11448-PA	10116	1
437	3.25	3.25	3.226	IPI00211616.1	Slc3a2 4F2 cell-surface antigen heavy chain	10116	2
438	3.23	3.23	1.058	IPI00327398.1	Enpep Isoform 1 of Glutamyl aminopeptidase	10116	1
439	3.23	3.23	1.852	IPI00476295.7	Ahcy Adenosylhomocysteinase	10116	1
440	3.2	3.2	8.889	IPI00213536.4	Capns1 Calpain small subunit 1	10116	1
441	3.19	3.19	3.422	IPI00475474.3	Rps4x 40S ribosomal protein S4, X isoform	10116	1
442	3.46	3.46	0.6	IPI00326140.3	Pzp Alpha-1-macroglobulin	10116	1
443	3.11	3.11	11.94	IPI00608171.1	Pcbp2 Pcbp2 protein	10116	3
444	3.11	3.11	2.97	IPI00900496.1	ORF19 54 kDa protein	10116	1
445	3.1	3.1	2.976	IPI00194471.1	Psmd5 Proteasome	10116	1
446	3.09	3.09	2.174	IPI00209148.5	Hnrpm Isoform 1 of Heterogeneous nuclear ribonucleoprotein M	10116	1
447	3.05	3.05	4.817	IPI00870489.2	Snx2 sorting nexin 2	10116	2
448	3.03	3.03	2.811	IPI00371717.2	Mphosph10 M-phase phosphoprotein 10	10116	1
449	3.03	3.03	1.815	IPI00204365.2	Rpn1 Ribophorin I	10116	1
450	3	3	8.889	IPI00231825.5	Rbp1 Retinol-binding protein 1	10116	1
451	2.96	2.96	4.19	IPI00869713.1	Bag1 Bcl2-associated athanogene 1 isoform 1L	10116	1
452	2.95	2.95	6.965	IPI00192301.2	Gpx1 Glutathione peroxidase 1	10116	1
453	2.91	2.91	1.154	IPI00212741.8	Pfkl 6-phosphofructokinase, liver type	10116	1
454	0.34	0.34	1.142	IPI00231954.5	Pfkp 6-phosphofructokinase type C	10116	1
455	2.9	2.9	3.119	IPI00231058.1	Entpd2 Isoform 2 of Ectonucleoside triphosphate diphosphohydrolase 2	10116	2
456	2.9	2.9	10.77	IPI00231474.5	Rps15a 40S ribosomal protein S15a	10116	1
457	2.89	2.89	6.048	IPI00480843.3	RGD1565588 similar to calcium binding protein P22	10116	1
458	2.89	2.89	2.326	IPI00211225.1	Acadl Long-chain specific acyl-CoA dehydrogenase, mitochondrial	10116	1
459	2.87	2.87	1.65	IPI00215349.5	Wdr1 WD repeat-containing protein 1	10116	1
460	2.85	2.85	2.734	IPI00370896.1	Zcchc8 zinc finger, CCHC domain containing 8	10116	1
461	2.84	2.84	2.432	IPI00555314.1	Ddx1 ATP-dependent RNA helicase DDX1	10116	1
462	2.82	2.82	3.534	IPI00777884.1	Psmd9 32 kDa protein	10116	1
463	2.81	2.81	1.42	IPI00195961.1	Nolc1 Nucleolar phosphoprotein p130	10116	1
464	2.81	2.81	8.458	IPI00188584.1	Psmb2 Proteasome subunit beta type-2	10116	1
465	2.8	2.8	6.393	IPI00364928.1	Nudt5 ADP-sugar pyrophosphatase	10116	1
466	2.74	2.74	5.128	IPI00454495.3	Rab31 RAB31, member RAS oncogene family	10116	1
467	2.73	2.73	2.904	IPI00366220.3	Cpsf6 cleavage and polyadenylation specific factor 6	10116	1
468	2.73	2.73	21.43	IPI00209848.1	Cstb Cystatin-B	10116	1
469	2.7	2.7	4.043	IPI00382069.1	Ndrg2 Isoform 1 of Protein NDRG2	10116	1
470	2.63	2.63	2.241	IPI00209115.2	Slc25a3 Slc25a3 protein (Solute carrier family 25 (Mitochondrial carrier	10116	1
471	2.56	2.56	16.9	IPI00231978.5	Atp5i ATP synthase subunit e, mitochondrial	10116	1
472	2.53	2.53	2.673	IPI00368457.1	Gspt1 G1 to S phase transition 1	10116	1
473	2.53	2.53	4.938	IPI00480842.3	LOC684097 Sorting nexin-3	10116	1
474	2.53	2.53	19.42	IPI00365235.3	- 12 kDa protein	10116	1
475	2.51	2.51	1.215	IPI00231953.10	Copb2 Coatomer subunit beta'	10116	1
476	2.48	2.48	35.87	IPI00554194.1	Calu calumenin isoform b	10116	14
477	2.47	2.47	3.448	IPI00454486.2	Fez2;Zrp Fez2 protein	10116	1
478	2.46	2.46	2.086	IPI00324618.3	Uso1 General vesicular transport factor p115	10116	1
479	2.46	2.46	2.534	IPI00393333.3	Atic Bifunctional purine biosynthesis protein PURH	10116	1
480	2.44	2.44	3.552	IPI00339061.2	P2rx4 41 kDa protein	10116	1
481	2.43	2.43	3.65	IPI00215523.1	Bcat1 Branched-chain-amino-acid aminotransferase, cytosolic	10116	1
482	2.41	2.41	12.04	IPI00870183.1	Cisd1 CDGSH iron sulfur domain 1	10116	1
483	2.41	2.41	10.38	IPI00764851.1	LOC686418;LOC690475 similar to ribosomal protein S24	10116	1
484	2.4	2.4	1.25	IPI00869844.2	Pck2 phosphoenolpyruvate carboxykinase 2	10116	1
485	2.4	2.4	2.917	IPI00471577.1	Uqcrc1 Cytochrome b-c1 complex subunit 1, mitochondrial	10116	1
486	2.4	2.4	10.81	IPI00365864.3	LOC688717 hypothetical protein LOC688717	10116	1
487	2.39	2.39	4.1	IPI00194561.1	Sqstm1 Isoform 1 of Sequestosome-1	10116	1
488	2.38	2.38	2.041	IPI00208917.4	Aldh7a1 similar to aldehyde dehydrogenase family 7, member A1	10116	1
489	2.38	2.38	4.601	IPI00364827.3	RGD1304782 hypothetical protein LOC311591	10116	1
490	2.36	2.36	3.977	IPI00373505.2	Tmod3 Tropomodulin 3	10116	1
491	2.36	2.36	1.611	IPI00196508.1	Amph Amphiphysin	10116	1
492	2.34	2.34	2.246	IPI00325609.4	Nefm Neurofilament medium polypeptide	10116	4
493	2.34	2.34	12.93	IPI00389231.1	LOC692052;LOC679739 NADH dehydrogenase (ubiquinone) Fe-S protein 6	10116	1
494	2.3	2.3	5.199	IPI00203390.3	Ppp1cb Serine/threonine-protein phosphatase PP1-beta catalytic subunit	10116	1
495	2.29	2.29	4.013	IPI00190557.2	Phb2 Prohibitin-2	10116	1
496	2.27	2.27	3.469	IPI00362117.3	LOC690043 55 kDa protein	10116	1
497	2.27	2.27	7.368	IPI00230845.5	Freq Neuronal calcium sensor 1	10116	1
498	2.25	2.25	17.33	IPI00208551.3	LOC679934 similar to chromosome 3 open reading frame 10	10116	1
499	2.25	2.25	4.883	IPI00471759.1	Fam82c Regulator of microtubule dynamics protein 3	10116	1
500	2.25	2.25	4.484	IPI00366221.1	Rab21 Ras-related protein Rab-21	10116	1
501	2.24	2.24	0.9529	IPI00360916.3	Gcc2 GRIP and coiled-coil domain containing 2	10116	1
502	2.23	2.23	11.04	IPI00213058.1	RGD620382 c-Myc-responsive protein Rcl	10116	1
503	2.22	2.22	6.838	IPI00566017.2	Lmcd1 similar to LIM and cysteine-rich domains 1	10116	2
504	2.21	2.21	20.22	IPI00210783.4	LOC682044;Fam25a hypothetical protein	10116	1
505	2.2	2.2	6.897	IPI00231574.1	Grb2 Isoform 2 of Growth factor receptor-bound protein 2	10116	1
506	2.19	2.19	5.714	IPI00421879.1	Pdcd10 Programmed cell death protein 10	10116	1
507	2.19	2.19	5.747	IPI00196648.5	Stx7 Syntaxin-7	10116	1
508	2.17	2.17	13.82	IPI00870566.1	Erh enhancer of rudimentary homolog	10116	1
509	2.16	2.16	1.09	IPI00768316.1	Nup153 Nuclear pore complex protein Nup153	10116	1
510	2.15	2.15	2.765	IPI00471539.4	Suclg2 Suclg2 protein	10116	1
511	2.15	2.15	4.36	IPI00325205.3	Pcyt1a Choline-phosphate cytidylyltransferase A	10116	1
512	2.14	2.14	1.035	IPI00364744.3	Sorcs2 VPS10 domain receptor protein SORCS 2	10116	1
513	2.14	2.14	3.077	IPI00870088.1	Swap70 SWA-70 protein	10116	1
514	2.14	2.14	6.25	IPI00188731.1	Cd48 CD48 antigen	10116	1
515	2.13	2.13	1.54	IPI00471608.1	Snd1 Staphylococcal nuclease domain-containing protein 1	10116	1
516	2.13	2.13	2.099	IPI00327143.1	Alpl Alkaline phosphatase, tissue-nonspecific isozyme	10116	1
517	2.13	2.13	2.254	IPI00471724.1	Cr1l complement receptor related protein isoform 1	10116	1
518	2.12	2.12	3.989	IPI00370983.2	Smarce1 SWI/SNF related, matrix associated, actin dependent regulator of chromatin, subfamily e, member 1	10116	1
519	2.12	2.12	5.882	IPI00778329.1	- 24 kDa protein	10116	1
520	2.11	2.11	6.286	IPI00553839.3	LOC60380 Rat growth and transformation-dependent (Fragment)	10116	1
521	2.11	2.11	11.76	IPI00204359.1	B2m Beta-2-microglobulin	10116	1
522	2.1	2.1	4.279	IPI00208106.1	Fads2 Fatty acid desaturase 2	10116	1
523	2.1	2.1	6.286	IPI00215465.1	Cryab Alpha-crystallin B chain	10116	1
524	2.1	2.1	4.83	IPI00200806.3	Ada Adenosine deaminase	10116	1
525	2.1	2.1	3.3	IPI00210901.1	Cd38 ADP-ribosyl cyclase 1	10116	1
526	2.09	2.09	1.398	IPI00230819.2	Erap1 Erap1 protein	10116	1
527	2.09	2.09	2.604	IPI00851116.1	Nt5e 5' nucleotidase, ecto	10116	1
528	2.09	2.09	3.191	IPI00210423.4	Pex14 Peroxisomal biogenesis factor 14	10116	1
529	2.08	2.08	1.657	IPI00555259.4	Matr3 Matrin-3	10116	2
530	2.08	2.08	4.317	IPI00760152.1	Cyb5r3 Isoform 3 of NADH-cytochrome b5 reductase 3	10116	1
531	2.08	2.08	6.145	IPI00555230.1	Sec11a SEC11 homolog A	10116	1
532	2.08	2.08	14.29	IPI00200367.1	- 13 kDa protein	10116	1
533	2.07	2.07	5	IPI00365487.2	Eif3g Eukaryotic translation initiation factor 3, subunit G	10116	1
534	2.07	2.07	7.317	IPI00201325.1	Txndc17 Thioredoxin domain containing 17	10116	1
535	2.06	2.06	6.909	IPI00367908.3	LOC365601 Autophagy protein 5	10116	1
536	5.81	5.81	9.412	IPI00366789.2	Rbbp4 retinoblastoma binding protein 4	10116	2
537	2.05	2.05	3.859	IPI00327694.3	Slc25a1 Tricarboxylate transport protein, mitochondrial	10116	1
538	2.05	2.05	3.581	IPI00208203.2	Peci Peroxisomal delta3, delta2-enoyl-Coenzyme A isomerase	10116	1
539	2.05	2.05	9.677	IPI00765221.1	LOC683961 similar to ribosomal protein S13	10116	2
540	2.05	2.05	3.191	IPI00202283.1	Psmd13 Proteasome (Prosome, macropain) 26S subunit, non-ATPase, 13	10116	1
541	3.97	3.97	1.698	IPI00392886.4	A2m Alpha-2-macroglobulin	10116	2
542	2.04	2.04	3.465	IPI00373144.4	Snx5 Snx5 protein	10116	1
543	2.04	2.04	2.712	IPI00400578.1	Hp1bp3 Heterochromatin protein 1-binding protein 3	10116	1
544	2.04	2.04	3.16	IPI00205097.1	Khdrbs1 KH domain-containing, RNA-binding, signal transduction-associated protein 1	10116	1
545	2.04	2.04	5.325	IPI00206403.1	Lum Lumican	10116	1
546	2.03	2.03	10.11	IPI00764033.2	Cbr3 Carbonyl reductase 3	10116	2
547	2.03	2.03	1.848	IPI00372700.1	Npepps aminopeptidase puromycin sensitive	10116	1
548	2.04	2.04	1.561	IPI00781133.1	Aco1 99 kDa protein	10116	1
549	2.03	2.03	4.114	IPI00558908.1	Slc9a3r2 35 kDa protein	10116	1
550	2.03	2.03	3.15	IPI00231770.5	Prkar1a cAMP-dependent protein kinase type I-alpha regulatory subunit	10116	1
551	2.03	2.03	10.88	IPI00201548.1	Carhsp1 Calcium-regulated heat stable protein 1	10116	1
552	2.02	2.02	4.108	IPI00369217.1	Trap1 Heat shock protein 75 kDa, mitochondrial	10116	2
553	2.02	2.02	3.571	IPI00776621.1	LOC680531 46 kDa protein	10116	1
554	2.02	2.02	1.125	IPI00565749.1	Rai14 Isoform 1 of Ankycorbin	10116	1
555	2.02	2.02	1.183	IPI00798619.1	Opa1 Isoform 2 of Dynamin-like 120 kDa protein, mitochondrial	10116	1
556	2.02	2.02	8.14	IPI00201031.5	Cirbp Cold-inducible RNA-binding protein	10116	1
557	2.02	2.02	1.312	IPI00200747.1	Ece1 Isoform A of Endothelin-converting enzyme 1	10116	1
558	2.02	2.02	2.43	IPI00201279.2	Paf1 RNA polymerase II-associated factor 1 homolog	10116	1
559	2	2	8.28	IPI00230939.4	Rpl24 60S ribosomal protein L24	10116	1
560	2.02	2.02	3.38	IPI00359688.3	Abhd4 abhydrolase domain containing 4	10116	1
561	2.02	2.02	7.813	IPI00368426.2	Ccdc90b Coiled-coil domain-containing protein 90B, mitochondrial	10116	1
562	2.02	2.02	7.216	IPI00366202.1	Ccdc53 coiled-coil domain containing 53	10116	1
563	2.01	2.01	8.233	IPI00369635.3	Rdx Radixin	10116	5
564	2.01	2.01	2.568	IPI00765134.1	Hnrnpl similar to heterogeneous nuclear ribonucleoprotein L	10116	1
565	2.01	2.01	2.799	IPI00476223.3	RGD1561926 hypothetical protein LOC500695	10116	1
566	2.01	2.01	1.625	IPI00561311.1	Smtn similar to smoothelin isoform 1	10116	1
567	2.01	2.01	2.33	IPI00554081.1	Fam98a Protein FAM98A	10116	1
568	2.01	2.01	2.526	IPI00204993.1	Vasn vasorin	10116	1
569	2.01	2.01	6.989	IPI00768905.1	LOC681825 similar to Prefoldin subunit 3	10116	1
570	2.01	2.01	2.151	IPI00210635.2	Nsf Vesicle-fusing ATPase	10116	1
571	2.01	2.01	7.91	IPI00215532.2	Cuta Protein CutA	10116	1
572	2.01	2.01	20.2	IPI00202159.1	Dpy30 AIP1	10116	1
573	2	2	53.48	IPI00475639.4	Tubb2a Tubulin beta-2A chain	10116	57
574	2	2	25	IPI00230986.1	Rtn4 Isoform 2 of Reticulon-4	10116	6
575	2	2	23.64	IPI00369419.4	- 19 kDa protein	10116	8
576	2	2	7.438	IPI00565164.1	Klc2 kinesin light chain 2	10116	3
577	2	2	1.414	IPI00193335.3	- 88 kDa protein	10116	1
578	2	2	14.84	IPI00563878.2	LOC687610 similar to Phosphatidylethanolamine-binding protein	10116	1
579	2	2	2.456	IPI00213547.2	Surf1;Surf4_predicted Ab1-205	10116	1
580	2	2	2.121	IPI00869528.2	Rars arginyl-tRNA synthetase	10116	1
581	2	2	3.163	IPI00656385.1	LOC688288 Similar to DEAD (Asp-Glu-Ala-Asp) box polypeptide 48	10116	1
582	2	2	2.595	IPI00454559.2	Txnrd1 Txnrd1 protein	10116	1
583	2	2	3.579	IPI00231553.4	Atxn10 Ataxin-10	10116	1
584	2	2	4.373	IPI00203615.1	Ccdc104 Coiled-coil domain-containing protein 104	10116	1
585	2	2	1.877	IPI00781478.1	Ctage5 CTAGE family, member 5	10116	1
586	2	2	5.069	IPI00205598.1	Grpel1 GrpE protein homolog 1, mitochondrial	10116	1
587	2	2	2.568	IPI00362534.3	Ddx3x DEAD/H (Asp-Glu-Ala-Asp/His) box polypeptide 3, X-linked	10116	1
588	2	2	6.475	IPI00231750.5	Crabp2 Cellular retinoic acid-binding protein 2	10116	1
589	2.04	2.04	2.083	IPI00480610.3	Metap2 methionine aminopeptidase 2	10116	1
590	2	2	3.824	IPI00196506.1	Igbp1 Immunoglobulin-binding protein 1	10116	1
591	2	2	7.639	IPI00362610.1	- 17 kDa protein	10116	1
592	2.02	2.02	1.885	IPI00372186.4	- similar to proline arginine rich coiled coil 1 isoform 5	10116	1
593	2	2	4.11	IPI00369330.1	Ttc1 Tetratricopeptide repeat domain 1	10116	1
594	2	2	8.784	IPI00371209.4	Rpl27a 60S ribosomal protein L27a	10116	1
595	2	2	7.407	IPI00569750.2	RGD1563903 similar to 60S ribosomal protein L17	10116	1
596	2	2	1.774	IPI00366397.2	Mars methionine-tRNA synthetase	10116	1
597	2	2	3.156	IPI00363925.2	Uap1l1 similar to UDP-N-acteylglucosamine pyrophosphorylase 1, like 1	10116	1
598	2	2	2.361	IPI00206977.1	Cs Citrate synthase, mitochondrial	10116	1
599	2	2	2.521	IPI00480709.1	Cpe Carboxypeptidase E	10116	1
600	2	2	4.62	IPI00372382.2	Scyl1bp1 similar to SCY1-like 1 binding protein 1	10116	1
601	2	2	2.214	IPI00360541.4	Itgb2 integrin beta 2	10116	1
602	2	2	10.14	IPI00870805.1	Edf1 Endothelial differentiation-related factor 1	10116	1
603	2	2	15.12	IPI00205430.1	Sf3b5 splicing factor 3b, subunit 5	10116	1
604	2	2	2.784	IPI00464886.2	LOC652956 p55 protein	10116	1
605	2	2	0.7317	IPI00382214.1	- Ab2-371	10116	1
606	2	2	1.104	IPI00565311.1	Nrp2 102 kDa protein	10116	1
607	2	2	5.285	IPI00212760.2	- similar to Male-enhanced antigen 1	10116	1
608	2	2	2.973	IPI00870827.1	Adprhl2 ADP-ribosylhydrolase like 2	10116	1
609	2	2	2.244	IPI00870307.2	Papss1 Papss1 protein	10116	1
610	2	2	2.044	IPI00365792.3	Stim1 Stromal interaction molecule 1	10116	1
611	2	2	9.202	IPI00358757.5	Hint2 histidine triad nucleotide binding protein 2	10116	1
612	2	2	4.669	IPI00869848.2	Akt1s1 AKT1 substrate 1	10116	1
613	2	2	2.647	IPI00564841.1	Hrb 55 kDa protein	10116	1
614	2	2	5.373	IPI00213659.3	Decr1 2,4-dienoyl-CoA reductase, mitochondrial	10116	1
615	2	2	3.691	IPI00204739.1	Stx4a Syntaxin-4	10116	1
616	2	2	6.915	IPI00230917.7	Rpl18 60S ribosomal protein L18	10116	1
617	2	2	6.426	IPI00421610.3	Iah1 Isoamyl acetate-hydrolyzing esterase 1 homolog	10116	1
618	2	2	4	IPI00361313.1	Cdc42ep4 Cdc42ep4 protein	10116	1
619	2	2	5.666	IPI00359450.3	Vps37c vacuolar protein sorting 37C	10116	1
620	2	2	3.825	IPI00201443.1	Rtcd1 RNA terminal phosphate cyclase domain 1	10116	1
621	2	2	3.641	IPI00194999.1	Tgfb3 Transforming growth factor beta-3	10116	1
622	2	2	3.815	IPI00192736.1	Drg1 Developmentally regulated GTP binding protein 1	10116	1
623	2	2	3.152	IPI00554213.1	LOC680308 hypothetical protein LOC680308	10116	1
624	2	2	3.162	IPI00371952.2	Ubxd2 UBX domain-containing protein 2	10116	1
625	2	2	3.846	IPI00365600.3	Prkar2b cAMP-dependent protein kinase type II-beta regulatory subunit	10116	1
626	2	2	3.226	IPI00365366.2	Bcl2l13 BCL2-like 13	10116	1
627	2	2	3.586	IPI00211895.1	Gss Glutathione synthetase	10116	1
628	2	2	2.649	IPI00197645.5	Ptgs2 Prostaglandin G/H synthase 2	10116	2
629	2	2	3.846	IPI00194179.1	Scamp1 Secretory carrier-associated membrane protein 1	10116	1
630	2	2	9.655	IPI00779758.1	RGD1565037 selenoprotein M precursor	10116	1
631	2	2	6.623	IPI00201500.8	Rps14 40S ribosomal protein S14	10116	1
632	2	2	11.19	IPI00365262.2	Zfp593 Zinc finger protein 593	10116	1
633	2	2	3.318	IPI00365035.2	Adfp Adipose differentiation related protein	10116	1
634	2	2	7.246	IPI00362626.1	Lsm4 LSM4 homolog, U6 small nuclear RNA associated	10116	1
635	2	2	5.727	IPI00331757.3	Fam3c FAM3C-like protein	10116	1
636	2	2	15.13	IPI00198711.1	Mrpl53 Mitochondrial ribosomal protein L53	10116	1
637	2	2	6.512	IPI00196794.3	Rab14 Ras-related protein Rab-14	10116	1
638	2	2	5.394	IPI00193151.1	Qdpr Dihydropteridine reductase	10116	1
639	2	2	3.544	IPI00884566.1	Wtap Wilms' tumour 1-associating protein isoform a	10116	1
640	2	2	18.57	IPI00562918.2	RGD1561636 similar to 60S ribosomal protein L38	10116	1
641	2	2	10.48	IPI00559271.1	- 12 kDa protein	10116	1
642	2	2	5.976	IPI00421366.1	RGD1305481 LRRGT00030	10116	1
643	2	2	11.76	IPI00364533.1	Lsm3 LSM3 homolog, U6 small nuclear RNA associated	10116	1
644	2	2	6.796	IPI00337269.2	Mrpl40 39S ribosomal protein L40, mitochondrial	10116	1
645	2	2	4.797	IPI00231749.5	Pitpna Phosphatidylinositol transfer protein alpha isoform	10116	1
646	2	2	2	IPI00230946.4	Dpp7 Dipeptidyl-peptidase 2	10116	1
647	2	2	15.53	IPI00210971.1	Vamp3 Vesicle-associated membrane protein 3	10116	1
648	2	2	5.574	IPI00199726.5	Slc7a6os similar to solute carrier family 7, member 6 opposite strand	10116	1
649	2	2	6.41	IPI00768985.1	RGD1566292 similar to Ubiquitin-conjugating enzyme E2 I	10116	1
650	2	2	5.512	IPI00198039.1	Ethe1 Ethylmalonic encephalopathy 1	10116	1
651	2	2	15.66	IPI00195860.1	LOC688386;Cox7a2 Cytochrome c oxidase polypeptide 7A2, mitochondrial	10116	1
652	2	2	5	IPI00195655.1	Ccdc115 Coiled-coil domain containing 115	10116	1
653	2	2	4.511	IPI00882402.1	Cd82 CD82 antigen	10116	1
654	2	2	12.82	IPI00870865.1	Hbxip hepatitis B virus x interacting protein	10116	1
655	2	2	5.752	IPI00781870.1	Txndc9 Thioredoxin domain containing 9	10116	1
656	2	2	7.328	IPI00767363.1	Glipr2 similar to GLI pathogenesis-related 2	10116	1
657	2	2	3.179	IPI00567649.1	Fblim1 Filamin binding LIM protein 1	10116	1
658	2	2	6.231	IPI00200069.3	Sfxn3 Sideroflexin-3	10116	1
659	2	2	11.2	IPI00768386.2	LOC690384 similar to ribosomal protein L31	10116	1
660	2	2	13.11	IPI00555275.1	- 6 kDa protein	10116	1
661	2	2	11.54	IPI00367437.4	Rbm3 RNA binding motif protein 3	10116	5
662	2	2	6.22	IPI00421469.1	Cops8 COP9 signalosome complex subunit 8	10116	1
663	2	2	11.67	IPI00372860.1	Eif4ebp2 Eukaryotic translation initiation factor 4E binding protein 2	10116	1
664	2	2	10.67	IPI00371621.1	Mcee methylmalonyl CoA epimerase	10116	1
665	2	2	12.12	IPI00371166.1	RGD1311634 15 kDa protein	10116	1
666	2	2	6.294	IPI00370681.1	Capza2 F-actin-capping protein subunit alpha-2	10116	2
667	2	2	6.643	IPI00370038.1	Ifi35 Interferon-induced protein 35	10116	1
668	2	2	10.42	IPI00364983.3	Sec61b Sec61 beta subunit	10116	1
669	2	2	16.67	IPI00364201.1	Lsm8 LSM8 homolog, U6 small nuclear RNA associated	10116	1
670	2	2	4.167	IPI00361890.3	Upp1 Uridine phosphorylase 1	10116	1
671	2	2	6.897	IPI00359110.2	RGD1560187 similar to Hypothetical UPF0327 protein	10116	1
672	2	2	15.96	IPI00230855.5	S100a1 Protein S100-A1	10116	1
673	2	2	5.056	IPI00214461.1	Il1rn Interleukin-1 receptor antagonist protein	10116	1
674	2	2	18.35	IPI00213197.1	RGD1359127 UPF0449 protein C19orf25 homolog	10116	1
675	2	2	8.571	IPI00212052.3	Ndufs4 NADH dehydrogenase [ubiquinone] iron-sulfur protein 4, mitochondrial	10116	1
676	2	2	16.13	IPI00211336.1	Sh3bgrl3 SH3 domain binding glutamic acid-rich protein-like 3	10116	2
677	2	2	9.836	IPI00373179.3	Rpl22l1 Ribosomal protein L22 like 1	10116	1
678	2	2	9.322	IPI00209329.1	Bet1 BET1 homolog	10116	1
679	2	2	6.78	IPI00208154.1	Cd81 CD81 antigen	10116	2
680	2	2	6.468	IPI00200427.2	Rab9 Ras-related protein Rab-9A	10116	1
681	2	2	8.036	IPI00191312.1	Ndufa7 Ndufa7 protein	10116	1
682	2	2	8.163	IPI00189624.1	Hspb8 Heat shock protein beta-8	10116	1
683	2	2	8.629	IPI00566927.2	Spc24 similar to spindle pole body component 24 homolog	10116	1
684	2	2	7.746	IPI00417749.1	Tomm22 TOM22	10116	1
685	2	2	7.263	IPI00400575.2	Adi1 1,2-dihydroxy-3-keto-5-methylthiopentene dioxygenase	10116	1
686	2	2	3.096	IPI00373587.3	Ppp2r4 Protein phosphatase 2A, regulatory subunit B	10116	1
687	2	2	8.84	IPI00371185.2	RGD1311703 Similar to sid2057p	10116	1
688	2	2	10.58	IPI00364861.3	RGD1307983 hypothetical protein	10116	1
689	2	2	14.75	IPI00360511.4	Scoc Short coiled-coil protein	10116	1
690	2	2	11.73	IPI00211488.2	Ccdc32 Uncharacterized protein C15orf57 homolog	10116	1
691	2	2	6.422	IPI00205223.1	Eif3k 25 kDa protein	10116	1
692	2	2	3.226	IPI00196145.1	Ifi30 Interferon gamma inducible protein 30	10116	1
693	2	2	12.99	IPI00192188.4	Crip Cysteine-rich protein 1	10116	1
694	2	2	12.73	IPI00191490.1	Rnf181 RING finger protein 181	10116	1
695	1.96	1.96	3.07	IPI00212268.1	Ruvbl1 RuvB-like 1	10116	2
696	1.55	1.55	6.803	IPI00877387.2	Tmem189;RGD1562209;Ube2v1;LOC679539 ubiquitin-conjugating enzyme E2 variant 1	10116	1
697	1.8	1.8	3.922	IPI00464488.2	Tmed5 LRRG00120	10116	1
698	1.76	1.76	4.762	IPI00372040.4	- Arpc4 protein	10116	1
699	1.72	1.72	1.681	IPI00464765.1	Cadm1 Cell adhesion molecule 1	10116	1
700	1.71	1.71	1.288	IPI00202691.1	Casc3 Protein CASC3	10116	1
701	1.7	1.7	6.806	IPI00214953.3	Cbx5 Cbx5 protein	10116	1
702	1.7	1.7	2.544	IPI00373289.1	Arcn1 Coatomer subunit delta	10116	1
703	1.7	1.7	7.143	IPI00201705.1	Cdkn2c Cyclin-dependent kinase inhibitor 2c	10116	1
704	1.7	1.7	1.281	IPI00365447.3	Saps1 similar to CG10289-PA	10116	1
705	1.7	1.7	2.492	IPI00470238.3	Cd47 Isoform 2 of Leukocyte surface antigen CD47	10116	1
706	1.7	1.7	2.418	IPI00231419.3	Blmh bleomycin hydrolase	10116	1
707	1.59	1.59	2.239	IPI00845882.1	RGD1309871 Isoform 2 of Atlastin-3	10116	1
708	1.59	1.59	3.235	IPI00212655.4	Gnb1 Guanine nucleotide-binding protein G(I)/G(S)/G(T) subunit beta-1	10116	1
709	1.58	1.58	3.125	IPI00196107.1	Atp5f1 ATP synthase subunit b, mitochondrial	10116	1
710	1.58	1.58	0.7184	IPI00360075.2	Lrpprc Leucine-rich PPR motif-containing protein, mitochondrial	10116	1
711	1.55	1.55	2.448	IPI00207370.1	Ppp1r9b Neurabin-2	10116	1
712	1.54	1.54	1.247	IPI00198232.1	Tars 83 kDa protein	10116	1
713	1.54	1.54	4.124	IPI00367451.1	Pir Pirin	10116	1
714	1.53	1.53	1.661	IPI00231302.5	Nefl Neurofilament light polypeptide	10116	3
715	1.53	1.53	7.834	IPI00373197.1	Pgrmc2 Membrane-associated progesterone receptor component 2	10116	2
716	1.53	1.53	5.839	IPI00191738.1	Gclm Glutamate--cysteine ligase regulatory subunit	10116	1
717	1.52	1.52	4.739	IPI00230927.1	Cltb Isoform Non-brain of Clathrin light chain B	10116	1
718	1.52	1.52	3.704	IPI00900498.1	Zadh1 Isoform 1 of Prostaglandin reductase 2	10116	1
719	1.52	1.52	2.621	IPI00896237.1	Adpgk ADP-dependent glucokinase	10116	1
720	1.52	1.52	4.739	IPI00231723.3	Sdc2 Syndecan 2	10116	1
721	1.52	1.52	2.075	IPI00370009.1	Psmd3 Proteasome (Prosome, macropain) 26S subunit, non-ATPase, 3	10116	1
722	1.52	1.52	1.838	IPI00364286.3	Cct7 chaperonin subunit 7	10116	1
723	1.52	1.52	2.296	IPI00188671.1	Galk1 Galactokinase 1	10116	1
724	1.52	1.52	7.097	IPI00363652.2	Gatc glutamyl-tRNA(Gln) amidotransferase, subunit C homolog	10116	1
725	1.52	1.52	4.396	IPI00471834.1	Cbfb Core binding factor beta	10116	1
726	1.52	1.52	7.692	IPI00780745.1	RGD1563705 similar to ribosomal protein S23	10116	1
727	1.42	1.42	1.784	IPI00372282.3	Rabgap1 RAB GTPase activating protein 1	10116	1
728	1.4	1.4	2.5	IPI00188158.1	Hmgcs1 Hydroxymethylglutaryl-CoA synthase, cytoplasmic	10116	1
729	1.4	1.4	1.536	IPI00325912.1	Ctnnb1 Catenin beta-1	10116	1
730	1.4	1.4	7.386	IPI00362084.2	Dr1 Protein Dr1	10116	1
731	1.4	1.4	6.608	IPI00555303.2	Pcmt1 Protein-L-isoaspartate(D-aspartate) O-methyltransferase	10116	1
732	1.4	1.4	3.881	IPI00371630.3	Cetn2 similar to centrin 2	10116	1
733	1.38	1.38	12.39	IPI00411230.3	Gstm2 Glutathione S-transferase Mu 2	10116	3
734	1.22	1.22	19.79	IPI00656454.2	Hmga1 Isoform HMG-Y of High mobility group protein HMG-I/HMG-Y	10116	1
735	9.52	9.52	7.72	IPI00190431.5	Ubap2 Putative uncharacterized protein Ubap2	10116	5
736	2.92	2.92	1.328	IPI00196703.2	Dctn1 Dynactin subunit 1	10116	1
737	4.02	4.02	5.401	IPI00199448.4	Lgals3bp Galectin-3-binding protein	10116	2
738	12.67	12.67	12.57	IPI00199911.2	Arfip1 Arfaptin-1	10116	5
739	2.07	2.07	0.2872	IPI00201213.4	LOC501546 LOC501546 protein	10116	1
740	7.05	7.05	2.706	IPI00201608.5	Col5a1 Collagen alpha-1(V) chain	10116	3
741	3.53	3.53	3.098	IPI00203857.5	Gripap1 Putative uncharacterized protein Gripap1	10116	2
742	3.31	3.31	11.17	IPI00205132.2	Synj2bp Synaptojanin-2-binding protein	10116	2
743	6.01	6.01	11.11	IPI00209960.4	Syap1 Synapse associated protein 1	10116	3
744	10.89	10.89	1.954	IPI00210360.3	Hspg2 394 kDa protein	10116	5
745	26.43	26.43	21.29	IPI00212014.3	Vcp Transitional endoplasmic reticulum ATPase	10116	13
746	2.31	2.31	4.24	IPI00212309.3	Idi1 Isopentenyl-diphosphate Delta-isomerase 1	10116	1
747	3.98	3.98	2.716	IPI00213847.3	Grn granulins isoform a	10116	1
748	4	4	15.29	IPI00215246.5	Ssna1 Ssna1 protein	10116	2
749	4.77	4.77	5.442	IPI00231537.4	Gas7 Growth arrest-specific protein 7	10116	2
750	58.98	58.98	59.8	IPI00324741.3	Pdia3 Protein disulfide-isomerase A3	10116	49
751	6.6	6.6	12.24	IPI00327518.5	Arg1 Arginase-1	10116	3
752	3.64	3.64	0.4032	IPI00332022.6	Igf2r Mannose 6-phosphate/insulin-like growth factor II receptor	10116	1
753	2	2	42.96	IPI00339197.4	Pkm2 Isoform M2 of Pyruvate kinase isozymes M1/M2	10116	20
754	46.95	46.95	14.92	IPI00362014.6	Tln1 talin	10116	25
755	2	2	3.091	IPI00362369.4	Ktelc1 KTEL (Lys-Tyr-Glu-Leu) containing 1	10116	1
756	2.62	2.62	1.176	IPI00362613.2	Cherp Putative uncharacterized protein Cherp	10116	1
757	6.97	6.97	5.165	IPI00363563.4	Aars Alanyl-tRNA synthetase, cytoplasmic	10116	3
758	2	2	6.965	IPI00364337.3	Chmp6 Putative uncharacterized protein Chmp6	10116	1
759	5.4	5.4	15.35	IPI00364502.5	Nfu1 NFU1 iron-sulfur cluster scaffold homolog precursor	10116	3
760	4	4	10.7	IPI00364520.4	Chchd6 Putative uncharacterized protein Chchd6	10116	2
761	5.58	5.58	2.511	IPI00365542.4	Lamb1 Putative uncharacterized protein Lamb1	10116	3
762	5.57	5.57	4.167	IPI00366785.5	Yars Tyrosyl-tRNA synthetase, cytoplasmic	10116	2
763	2.39	2.39	4.035	IPI00367702.4	Nhlrc3 rCG49974-like	10116	1
764	1.52	1.52	7.514	IPI00368133.4	LOC688261 Putative uncharacterized protein ENSRNOP00000004853	10116	1
765	25.68	25.68	8.351	IPI00368391.4	RGD1309696 similar to KIAA2019 protein	10116	12
766	2.1	2.1	10.68	IPI00372004.3	Btf3 Basic transcription factor 3	10116	1
767	8	8	25.68	IPI00372007.4	Mrps36 mitochondrial ribosomal protein S36	10116	4
768	5.84	5.84	3.023	IPI00372458.3	Copa Copa protein	10116	3
769	9.54	9.54	8.987	IPI00372552.5	RGD1309543 phostensin	10116	5
770	2.11	2.11	3.769	IPI00372829.4	RGD1565840 eukaryotic translation initiation factor 3, subunit M	10116	1
771	2	2	4.659	IPI00373294.4	Med4 Mediator of RNA polymerase II transcription subunit 4	10116	1
772	4	4	1.881	IPI00388257.4	Fbln2 fibulin 2 isoform 1	10116	2
773	7.52	7.52	22	IPI00392468.5	Cnpy4 Putative uncharacterized protein RGD1307636_predicted	10116	4
774	2.04	2.04	11.65	IPI00392676.4	Blvrb Biliverdin reductase B	10116	1
775	2.96	2.96	0.97	IPI00393489.2	Argbp2 Putative uncharacterized protein Argbp2	10116	1
776	4.01	4.01	5.898	IPI00393787.3	Parva Alpha-parvin	10116	2
777	5.96	5.96	6.261	IPI00394110.3	Fubp3 MAP2 RNA trans-acting protein 2	10116	3
778	4.03	4.03	2.035	IPI00417730.3	Bat2 Large proline-rich protein BAT2	10116	3
779	2.03	2.03	5.479	IPI00422072.3	Guk1 guanylate kinase 1	10116	1
780	4	4	7.5	IPI00464871.4	Dbnl Isoform 1 of Drebrin-like protein	10116	2
781	2	2	27.45	IPI00476554.3	Gng2 guanine nucleotide binding protein (G protein), gamma 2 isoform 1	10116	2
782	6.3	6.3	3.571	IPI00557326.2	Erc1 Putative uncharacterized protein Erc1	10116	3
783	9.26	9.26	1.224	IPI00559966.3	Golgb1 Putative uncharacterized protein Golgb1	10116	3
784	2	2	1.162	IPI00561867.2	Rtn3 Putative uncharacterized protein Rtn3	10116	1
785	2.01	2.01	3.604	IPI00562850.2	Ptbp1 59 kDa protein	10116	1
786	4	4	21.56	IPI00563167.3	Bola2 Putative uncharacterized protein Bola2	10116	2
787	3.85	3.85	1.247	IPI00563876.3	Enah Putative uncharacterized protein Enah	10116	1
788	0.05	0.05	1.649	IPI00564327.3	Mug2 Putative uncharacterized protein Mug2	10116	2
789	3.06	3.06	1.818	IPI00565441.3	Picalm Putative uncharacterized protein Picalm	10116	1
790	4.03	4.03	17.07	IPI00565591.3	Pcnp Similar to PEST-containing nuclear protein, isoform CRA_b	10116	2
791	1.54	1.54	0.4859	IPI00566460.2	Notch2 Putative uncharacterized protein Notch2	10116	1
792	2.74	2.74	0.641	IPI00763061.2	LOC683007 melanoma inhibitory activity 3-like	10116	1
793	7.01	7.01	3.963	IPI00763873.3	Itga11 integrin, alpha 11	10116	3
794	4.01	4.01	3.86	IPI00764230.2	LOC682920 phosphatase and actin regulator 4-like	10116	3
795	16.55	16.55	19.06	IPI00764713.3	Klc1 Isoform A of Kinesin light chain 1	10116	8
796	25.68	25.68	8.351	IPI00764966.2	RGD1309696 similar to KIAA2019 protein	10116	12
797	4.24	4.24	6.398	IPI00765842.4	Psmd11 Putative uncharacterized protein	10116	2
798	13.05	13.05	18.01	IPI00766031.2	Enth similar to Epsin-4 (Epsin-related protein) (EpsinR) (Enthoprotin) isoform 6	10116	7
799	3.61	3.61	2.719	IPI00766645.3	Saps3 similar to SAPS domain family, member 3	10116	2
800	300.59	300.59	60.5	IPI00766829.2	Ahnak AHNAK nucleoprotein isoform 1	10116	12
801	22	22	11.15	IPI00769110.2	Rrbp1 ribosome binding protein 1 isoform 3	10116	11
802	17.02	17.02	5.015	IPI00776558.2	Cltc Putative uncharacterized protein Cltc	10116	6
803	125.57	125.57	34.37	IPI00776619.2	Spna2 Spectrin alpha chain, brain	10116	69
804	2.35	2.35	0.947	IPI00776642.3	Itga3 112 kDa protein	10116	1
805	8.68	8.68	6.294	IPI00777130.2	Ncam1 119 kDa protein	10116	4
806	2.98	2.98	1.606	IPI00777537.2	Epb4.1l2 Putative uncharacterized protein ENSRNOP00000058049	10116	1
807	2.03	2.03	17.02	IPI00777581.2	Hdgfrp3 17 kDa protein	10116	1
808	3.46	3.46	3.385	IPI00777695.2	Immt Putative uncharacterized protein Immt	10116	2
809	7.4	7.4	7.061	IPI00778032.3	Rap1gds1 62 kDa protein	10116	3
810	29.86	29.86	14.35	IPI00778389.2	Ktn1 Putative uncharacterized protein ENSRNOP00000057455	10116	15
811	10.27	10.27	19.43	IPI00778442.2	Tor1aip1 Putative uncharacterized protein Tor1aip1	10116	7
812	2.17	2.17	3.714	IPI00779473.2	Serpinb1a Leukocyte elastase inhibitor A	10116	1
813	3.56	3.56	0.7605	IPI00780028.2	Utrn 392 kDa protein	10116	2
814	1.54	1.54	2.444	IPI00780155.2	Ddost Putative uncharacterized protein ENSRNOP00000020306	10116	1
815	4	4	1.702	IPI00780390.2	Iws1 Putative uncharacterized protein Iws1	10116	2
816	7.72	7.72	16.13	IPI00780927.2	Sfrs1 RCG34610, isoform CRA_c	10116	4
817	5.15	5.15	8.904	IPI00781021.2	Ssr1 Putative uncharacterized protein Ssr1	10116	2
818	2	2	11.17	IPI00781117.2	Commd1 15 kDa protein	10116	1
819	6.15	6.15	10.18	IPI00782070.2	Serpinb6a Serine (Or cysteine) peptidase inhibitor, clade B, member 6a	10116	3
820	6.03	6.03	7.732	IPI00798631.2	Ubqln1 62 kDa protein	10116	3
821	6.9	6.9	2.666	IPI00869708.2	Mrc1 Putative uncharacterized protein ENSRNOP00000024736	10116	3
822	3.22	3.22	11.45	IPI00869949.2	Chchd3 Putative uncharacterized protein Chchd3	10116	2
823	7.41	7.41	4.659	IPI00870777.2	Tcof1 Putative uncharacterized protein Tcof1	10116	5
824	9.96	9.96	5.741	IPI00870888.1	Itgav integrin, alpha V	10116	5
825	6.01	6.01	10.67	IPI00882480.2	Pcbp1 poly(rC) binding protein 1-like	10116	3
826	2	2	7.663	IPI00886470.2	Hsd17b10 3-hydroxyacyl-CoA dehydrogenase type-2	10116	1
827	1.73	1.73	1.677	IPI00896184.2	Slc25a24 Slc25a24 protein	10116	1
828	6.3	6.3	7.911	IPI00896761.2	LOC683788 Fascin	10116	3
829	3.62	3.62	0.8841	IPI00914189.1	Eif3c Eukaryotic translation initiation factor 3 subunit C	10116	1
830	3.34	3.34	7.543	IPI00914200.1	Nsbp1;Nsbp1_predicted High mobility group nucleosome-binding domain-containing protein 5	10116	2
831	15.34	15.34	17.39	IPI00914765.1	Zyx zyxin	10116	9
832	4	4	5.693	IPI00915560.1	Ppa1 pyrophosphatase 1	10116	2
833	7.83	7.83	20.08	IPI00923141.1	Ak2 Isoform 2 of Adenylate kinase 2, mitochondrial	10116	4
834	2.27	2.27	1.024	IPI00923716.1	Gsn Isoform 2 of Gelsolin	10116	1
835	42.5	42.5	6.611	IPI00944227.2	Plec Putative uncharacterized protein Plec1	10116	21
836	2.83	2.83	7.5	IPI00947757.1	Ube2k 21 kDa protein	10116	1
837	2.01	2.01	1.273	IPI00947844.1	Srrm1 Putative uncharacterized protein Srrm1	10116	1
838	8	8	32.11	IPI00947942.1	Hn1 Putative uncharacterized protein Hn1	10116	4
839	5.25	5.25	9.538	IPI00947946.1	Luc7l 42 kDa protein	10116	2
840	3.52	3.52	6.209	IPI00948019.1	Fstl1 Ab2-379	10116	2
841	13.18	13.18	11.28	IPI00948049.1	Sf3b2 Putative uncharacterized protein Sf3b2	10116	7
842	2	2	9.934	IPI00948123.1	Ssbp1 Single-stranded DNA binding protein 1, isoform CRA_a	10116	1
843	3.54	3.54	1.957	IPI00948134.1	Luzp1 Putative uncharacterized protein Luzp1	10116	2
844	7.08	7.08	6.093	IPI00948162.1	Lima1 Epithelial protein lost in neoplasm isoform beta	10116	3
845	4.01	4.01	10.48	IPI00948191.1	Nsfl1c Putative uncharacterized protein Nsfl1c	10116	3
846	3.8	3.8	5.501	IPI00948270.1	Scarb1 57 kDa protein	10116	2
847	15.96	15.96	40.42	IPI00948363.1	Psme1 RCG23530	10116	12
848	2.95	2.95	1.856	IPI00948376.1	Rabep1 Putative uncharacterized protein Rabep1	10116	1
849	2.72	2.72	17.28	IPI00948428.1	Nedd8 Putative uncharacterized protein Nedd8	10116	2
850	2.32	2.32	2.836	IPI00948650.1	Cyp11a1 61 kDa protein	10116	1
851	9.7	9.7	7.889	IPI00948793.1	Ctnnd1 Putative uncharacterized protein Ctnnd1	10116	5
852	2	2	11.72	IPI00948831.1	Prdx4 Putative uncharacterized protein Prdx4	10116	3
853	2.32	2.32	2.149	IPI00948941.1	Fnbp1l 69 kDa protein	10116	1
854	2.64	2.64	4.096	IPI00948998.1	Naga Putative uncharacterized protein Naga	10116	2
855	2.33	2.33	1.642	IPI00949023.1	Mst4 Putative uncharacterized protein Mst4	10116	1
856	8.02	8.02	3.586	IPI00949156.1	Lmo7 Putative uncharacterized protein Lmo7	10116	4
857	8	8	5.769	IPI00949259.1	Cd44 77 kDa protein	10116	5
858	6.19	6.19	19.44	IPI00949307.1	Ppp3r1 18 kDa protein	10116	3
859	3.72	3.72	5.172	IPI00949314.1	Baiap2 Putative uncharacterized protein Baiap2	10116	3
860	2	2	1.2	IPI00949319.1	LOC290704 118 kDa protein	10116	1
861	7.54	7.54	4.095	IPI00949377.1	Ero1l Putative uncharacterized protein Ero1l	10116	2
862	83.68	83.68	27.03	IPI00949378.1	Myh9 Putative uncharacterized protein Myh9	10116	46
863	1.49	1.49	1.259	IPI00949424.1	Psmd1 26S proteasome p112 subunit	10116	1
864	2.31	2.31	1.981	IPI00949501.1	Slmap Putative uncharacterized protein Slmap	10116	1
865	1.55	1.55	2.625	IPI00949517.1	Actr3 Actin-related protein 3	10116	1
866	10	10	35.92	IPI00949530.1	Ywhaq Putative uncharacterized protein Ywhaq	10116	14
867	1.72	1.72	1.681	IPI00949618.1	Sfrs11 Splicing factor, arginine/serine-rich 11	10116	1
868	4.86	4.86	2.798	IPI00949775.1	Specc1 Putative uncharacterized protein Specc1	10116	2
869	21.52	21.52	28.67	IPI00949794.1	Actn1 Actn1 protein	10116	31
870	2.66	2.66	1.117	IPI00949850.1	Eif3s10 Eif3s10_predicted protein	10116	1
871	1.34	1.34	1.103	IPI00949903.1	Fyco1 Putative uncharacterized protein Fyco1	10116	1
872	7.4	7.4	5.105	IPI00949910.1	Atp2a2 Putative uncharacterized protein Atp2a2	10116	4
873	2	2	2.75	IPI00949917.1	Paip1 Putative uncharacterized protein Paip1	10116	1
874	2	2	2.237	IPI00949944.1	RGD1561149 Putative uncharacterized protein RGD1561149	10116	1
875	3	3	9.231	IPI00950067.1	Cdkn2b Cdkn2b protein	10116	1
876	6.17	6.17	16.79	IPI00950239.1	Bsg 30 kDa protein	10116	3
877	2.19	2.19	5.263	IPI00950240.1	Rpe Putative uncharacterized protein Rpe	10116	1
878	4	4	38.54	IPI00950390.1	Dynlrb1 12 kDa protein	10116	2
879	2.04	2.04	3.667	IPI00950442.1	Arpc2 Putative uncharacterized protein Arpc2	10116	1
880	5.54	5.54	4.057	IPI00950487.1	Golga2 Putative uncharacterized protein Golga2	10116	3
881	9.21	9.21	24.12	IPI00950564.1	Gm2a Putative uncharacterized protein Gm2a	10116	4
882	4	4	2.55	IPI00950587.1	Pdgfrb Beta-type platelet-derived growth factor receptor	10116	2
883	3.81	3.81	2.051	IPI00950672.1	Aco2 85 kDa protein	10116	1
884	1.72	1.72	0.7805	IPI00950767.1	Lnpep Putative uncharacterized protein Lnpep	10116	1
885	4	4	1.943	IPI00950813.1	Ipo4 importin 4	10116	2
886	4.22	4.22	6.452	IPI00950844.1	Eif4e 25 kDa protein	10116	1
887	4.57	4.57	4.913	IPI00951057.1	Rpn2 72 kDa protein	10116	2
888	2.85	2.85	2.355	IPI00951207.1	Pgm3 Putative uncharacterized protein Pgm3	10116	1
889	5.15	5.15	1.806	IPI00951259.1	Flnb Putative uncharacterized protein Flnb	10116	4
890	7.05	7.05	24.55	IPI00951440.1	Tpd52l2 Tumor protein D52-like 2, isoform CRA_h	10116	4
891	1.4	1.4	4.317	IPI00951478.1	Cd200 31 kDa protein	10116	1
892	2	2	0.6983	IPI00951530.1	Ptprg 136 kDa protein	10116	1
893	4	4	7.649	IPI00951644.1	Fdps Ac2-125	10116	2
894	1.52	1.52	1.226	IPI00951750.1	Arhgef1 Putative uncharacterized protein Arhgef1	10116	1
895	103.07	103.07	28.56	IPI00951791.1	Flna Filamin, alpha (Predicted), isoform CRA_a	10116	60
896	6.28	6.28	17.81	IPI00951911.1	Hprt1 Hypoxanthine-guanine phosporibosyltransferase	10116	3
897	2.03	2.03	7.692	IPI00951939.1	Sfrs2 Putative uncharacterized protein Sfrs2	10116	1
898	10.86	10.86	12.61	IPI00951955.1	Stam Putative uncharacterized protein Stam	10116	5
899	2.74	2.74	21.23	IPI00951973.1	Csda 29 kDa protein	10116	4
900	19.95	19.95	43.68	IPI00951991.1	Aldoa 45 kDa protein	10116	12
901	13.52	13.52	12.86	IPI00952078.1	Pls3 Putative uncharacterized protein Pls3	10116	6
902	2.3	2.3	2.601	IPI00952326.1	Dab2 Protein	10116	1
903	2.85	2.85	5.14	IPI00952351.1	Gfap 50 kDa protein	10116	4
904	1.52	1.52	3.953	IPI00952421.1	Dnajc8 Putative uncharacterized protein Dnajc8	10116	1
905	2.01	2.01	1.57	IPI00955184.1	Maoa monoamine oxidase A	10116	1
906	1.3	1.3	13.58	IPI00957180.1	LOC300303 Putative uncharacterized protein LOC300303	10116	4
907	2	2	8.054	IPI00957247.1	- DC2 protein-like	10116	1
908	12.46	12.46	7.65	IPI00957641.1	Ipo5 importin 5	10116	7
909	2	2	2.527	IPI00957693.1	Rabep2 Rabaptin, RAB GTPase binding effector protein 2	10116	1
910	15.66	15.66	12.21	IPI00957717.1	Plod2 procollagen-lysine, 2-oxoglutarate 5-dioxygenase 2 isoform 1	10116	8
911	7.45	7.45	3.185	IPI00957850.1	Itga5 Putative uncharacterized protein Itga5	10116	3
912	60.48	60.48	15.66	IPI00957985.1	Fn1 Putative uncharacterized protein Fn1	10116	35
913	12.07	12.07	45.21	IPI00958118.1	- Cytochrome c oxidase subunit 5A, mitochondrial-like	10116	9
914	24.06	24.06	4.721	IPI00958129.1	Col12a1 Putative uncharacterized protein Col12a1	10116	10
915	2	2	2.79	IPI00958870.1	Golim4 golgi integral membrane protein 4 isoform 3	10116	1
916	4	4	6.39	IPI00959050.1	Lemd2 Putative uncharacterized protein ENSRNOP00000036495	10116	2
917	4.33	4.33	1.502	IPI00959453.1	Eif4g1 eukaryotic translation initiation factor 4, gamma 1 isoform 2	10116	2
918	2.02	2.02	0.6257	IPI00959848.1	RGD1565416 similar to talin 2 isoform 4	10116	1
919	4	4	8.571	IPI00202850.2	Ccdc126 Ccdc126 protein	10116	1
920	11.21	11.21	3.939	IPI00210228.5	Ctss Cathepsin S	10116	1
921	16.29	16.29	8.78	IPI00214889.1	Psmb3 Proteasome subunit beta type-3	10116	1
922	3.52	3.52	11.62	IPI00372857.1	Sar1a SAR1 homolog A	10116	1
923	5.71	5.71	14.69	IPI00958862.1	Hnrph1 Putative uncharacterized protein Hnrph1	10116	6

## Sheet: Protein list for Exp3
List of indentified proteins of primary cultured SCs
N	Unused	Total	%Cov (95)	IPI Accession	Gene_Symbol and Name	Species	Peptides(95%)
1	67.94	67.94	21.52	IPI00209113.3	Myh9 Myosin-9	10116	39
2	65.02	65.02	59.44	IPI00230941.5	Vim Vimentin	10116	66
3	59.42	59.42	47.71	IPI00206624.1	Hspa5 78 kDa glucose-regulated protein	10116	49
4	58.64	58.64	42.81	IPI00213463.2	Actn4 Alpha-actinin-4	10116	48
5	53.1	53.1	35.37	IPI00365286.3	Vcl Vinculin	10116	31
6	47.82	47.82	65.77	IPI00197579.2	Tubb5 Isoform 1 of Tubulin beta-5 chain	10116	63
7	44.23	44.23	11.47	IPI00200757.1	Fn1 Isoform 1 of Fibronectin	10116	25
8	41.44	41.44	38.58	IPI00199636.1	Canx Calnexin	10116	29
9	37.4	37.41	33.94	IPI00195160.1	Psap Sulfated glycoprotein 1	10116	25
10	35.26	35.26	28.79	IPI00764197.1	LOC680121 similar to heat shock protein 8	10116	22
11	32.5	32.5	46.76	IPI00204703.5	Serpinh1 Serpin H1	10116	17
12	31.78	31.8	20.9	IPI00882501.1	Ncl Nucleolin	10116	21
13	31.29	31.29	38.74	IPI00195372.1	Eef1a1 Elongation factor 1-alpha 1	10116	19
14	30.72	30.72	21.27	IPI00365985.5	Tra1 Isoform 1 of Endoplasmin	10116	24
15	28.47	28.47	33.57	IPI00231426.6	Pgk1 Phosphoglycerate kinase 1	10116	20
16	27.26	27.26	62.96	IPI00231275.7	Lgals1 Galectin-1	10116	36
17	26.25	26.25	52.23	IPI00470288.4	Ckb Creatine kinase B-type	10116	24
18	26.18	26.28	15.96	IPI00210566.3	Hsp90aa1 Heat shock protein HSP 90-alpha	10116	12
19	25.99	25.99	38.86	IPI00197711.1	Ldha L-lactate dehydrogenase A chain	10116	16
20	25.05	25.05	44.51	IPI00471889.7	Anxa5 Annexin A5	10116	18
21	25.03	25.03	37.98	IPI00767147.1	LOC688509 similar to Alpha-enolase	10116	25
22	24.76	24.76	37.54	IPI00555252.3	LOC685186;Gapdh;LOC682005 Glyceraldehyde-3-phosphate dehydrogenase	10116	22
23	24.51	24.51	3.476	IPI00369995.2	Lrp1 similar to low density lipoprotein receptor-related protein 1	10116	13
24	24.22	24.24	44.76	IPI00776882.1	Calu calumenin isoform a	10116	21
25	24.11	24.84	21.65	IPI00363265.3	Hspa9 Stress-70 protein, mitochondrial	10116	18
26	23.66	23.66	46.61	IPI00325146.6	Anxa2 Isoform Short of Annexin A2	10116	16
27	22.85	22.85	25.35	IPI00870112.1	Dpysl2 Dihydropyrimidinase-related protein 2	10116	10
28	22.24	22.24	64.26	IPI00231767.5	Tpi1 Triosephosphate isomerase	10116	19
29	21.49	21.49	42.79	IPI00231196.5	Tagln Transgelin	10116	16
30	19.31	19.31	20.3	IPI00201060.4	Lmna Lamin-A	10116	11
31	21.26	21.26	20.8	IPI00212314.5	Msn Moesin	10116	12
32	21.13	21.13	40.85	IPI00561017.1	Prdx5 22 kDa protein	10116	16
33	20.11	20.11	29.77	IPI00767302.1	LOC680054 similar to High mobility group protein 1	10116	14
34	20.1	20.1	65.79	IPI00194404.5	Nme1 Nucleoside diphosphate kinase A	10116	13
35	19.54	19.54	21.16	IPI00209863.2	P4ha1 Prolyl 4-hydroxylase subunit alpha-1	10116	9
36	19.38	19.38	30.62	IPI00551812.1	Atp5b ATP synthase subunit beta, mitochondrial	10116	14
37	19.07	19.07	44.49	IPI00324893.4	Ywhaz 14-3-3 protein zeta/delta	10116	19
38	18.92	18.92	32.29	IPI00867934.1	Hnrnpa2b1 Heterogeneous nuclear ribonucleoprotein B1	10116	17
39	18.76	18.76	2.261	IPI00327630.1	Dync1h1 Cytoplasmic dynein 1 heavy chain 1	10116	8
40	18.72	18.72	44.77	IPI00564409.3	RGD1565978;Mylc2b Myosin regulatory light chain RLC-A	10116	18
41	18.41	28.01	17.13	IPI00471584.7	Hsp90ab1 Heat shock protein HSP 90-beta	10116	15
42	18.17	18.17	22.42	IPI00562653.2	Ctsb cathepsin B preproprotein	10116	15
43	17.94	34.27	44.74	IPI00195673.1	Tubb6 Tubulin, beta 6	10116	29
44	17.23	17.26	31.21	IPI00231615.5	Anxa1 Annexin A1	10116	11
45	17.19	17.19	70.2	IPI00817070.1	Myl6 myosin, light chain 6, alkali, smooth muscle and non-muscle	10116	19
46	16.82	16.82	33.91	IPI00206626.1	Hmox1 Heme oxygenase 1	10116	10
47	16.59	16.59	37.23	IPI00192912.1	Rcn1 reticulocalbin 1	10116	9
48	16.47	16.47	45.09	IPI00231260.5	Prdx6 Peroxiredoxin-6	10116	9
49	16	16	46.37	IPI00371043.2	Armet Protein ARMET	10116	10
50	15.85	15.85	19.2	IPI00471525.2	Eef1d Eukaryotic translation elongation factor 1 delta	10116	11
51	15.71	15.71	11.54	IPI00393975.2	Mtap4 Isoform 1 of Microtubule-associated protein 4	10116	10
52	15.69	27.57	44.35	IPI00214905.3	Tpm4 Tropomyosin alpha-4 chain	10116	15
53	15.66	15.7	9.257	IPI00188921.1	Col1a2 Collagen alpha-2(I) chain	10116	9
54	15.47	15.49	6.835	IPI00366944.2	Col3a1 Collagen alpha-1(III) chain	10116	10
55	15.42	15.42	29.27	IPI00780387.1	Nap1l4 Nucleosome assembly protein 1-like 4	10116	12
56	14.85	14.85	24.32	IPI00197553.1	Npm1 Isoform B23.1 of Nucleophosmin	10116	14
57	14.82	15.53	20.14	IPI00366079.1	- 46 kDa protein	10116	8
58	14.78	14.78	11.14	IPI00191681.1	Itgb1 Integrin beta-1	10116	10
59	14.58	14.58	50	IPI00326433.11	Hspe1;Hspd1 10 kDa heat shock protein, mitochondrial	10116	9
60	14.51	14.51	30.75	IPI00768949.2	Ybx1 Nuclease-sensitive element-binding protein 1	10116	11
61	14.38	14.56	11.11	IPI00400681.1	Ppp1r12a Isoform 2 of Protein phosphatase 1 regulatory subunit 12A	10116	6
62	14.1	14.1	12.1	IPI00204261.2	Kpnb1 Importin subunit beta-1	10116	8
63	14.05	14.93	12.01	IPI00203250.1	Dpysl3 Isoform 2 of Dihydropyrimidinase-related protein 3	10116	6
64	13.89	13.89	47.24	IPI00421428.9	Pgam1 Phosphoglycerate mutase 1	10116	13
65	13.82	13.99	37.96	IPI00213644.3	Ppib Peptidyl-prolyl cis-trans isomerase B	10116	7
66	13.8	13.8	12.45	IPI00560977.2	Caprin1 Caprin-1	10116	7
67	13.79	13.79	29.37	IPI00361821.1	Crkl V-crk sarcoma virus CT10 oncogene homolog (Avian)-like	10116	7
68	13.7	13.7	18.99	IPI00203974.2	Bag3 Bcl-2-interacting death suppressor	10116	10
69	13.44	13.44	33.97	IPI00373432.1	Scye1 Small inducible cytokine subfamily E, member 1	10116	7
70	13.02	13.02	44.81	IPI00211216.4	Eif5a Eukaryotic translation initiation factor 5A-1	10116	7
71	12.82	12.82	31.02	IPI00210009.1	Nudc Nuclear migration protein nudC	10116	7
72	12.33	12.33	13.04	IPI00199273.1	St13 Hsc70-interacting protein	10116	5
73	12.2	12.2	43.72	IPI00679203.3	Ftl1 Ferritin light chain 1	10116	7
74	12.25	12.25	15.71	IPI00858353.1	Cast Isoform 4 of Calpastatin	10116	6
75	12.25	12.25	17.76	IPI00332042.9	Aldh1a1 Retinal dehydrogenase 1	10116	6
76	12.12	12.12	21.45	IPI00210357.1	Hnrnpf Heterogeneous nuclear ribonucleoprotein F	10116	6
77	12.07	12.07	8.1	IPI00364904.2	Kif5b Kinesin-1 heavy chain	10116	6
78	12.03	12.03	17.46	IPI00361824.3	Fam114a1 similar to CG9590-PA	10116	6
79	12.03	12.03	37.44	IPI00365217.1	Cmpk1 cytidine monophosphate (UMP-CMP) kinase 1, cytosolic	10116	6
80	12.02	12.02	21.57	IPI00421601.3	Asah1 N-acylsphingosine amidohydrolase 1	10116	6
81	12	12	21.81	IPI00231927.11	Slc25a4 ADP/ATP translocase 1	10116	6
82	12	12	16.76	IPI00192973.1	Nup62 Nuclear pore glycoprotein p62	10116	8
83	12	12	25.63	IPI00326759.6	Rcn2 Reticulocalbin-2	10116	10
84	11.92	11.95	20.18	IPI00190377.2	Taldo1 Transaldolase	10116	6
85	11.86	11.93	14.44	IPI00327330.2	Cd2ap CD2-associated protein	10116	7
86	11.7	11.7	33.2	IPI00208249.3	Clic4 Chloride intracellular channel protein 4	10116	7
87	11.58	11.58	45.71	IPI00231368.5	Txn1 Thioredoxin	10116	7
88	11.53	11.55	41.7	IPI00204375.2	Uchl1 Ubiquitin carboxyl-terminal hydrolase isozyme L1	10116	17
89	11.53	11.54	26.3	IPI00211206.7	Pdlim1 PDZ and LIM domain protein 1	10116	8
90	11.53	11.53	21.46	IPI00197216.3	M6prbp1 similar to mannose-6-phosphate receptor binding protein 1	10116	6
91	11.52	11.52	36.79	IPI00231512.5	Hpcal1 Hippocalcin-like protein 1	10116	6
92	11.43	12.03	13.56	IPI00373492.2	Lcp1 Lymphocyte cytosolic protein 1	10116	6
93	11.27	18.99	18.56	IPI00196751.2	Hspa1a;Hspa1b Heat shock 70 kDa protein 1A/1B	10116	10
94	11.2	11.2	36.1	IPI00191502.5	Psma5 Proteasome subunit alpha type-5	10116	6
95	11.19	11.19	19.1	IPI00200898.3	Slc9a3r1 Ezrin-radixin-moesin-binding phosphoprotein 50	10116	5
96	11.06	11.27	10.49	IPI00373591.3	Fubp1 Far upstream element (FUSE) binding protein 1	10116	6
97	11.03	11.03	25.53	IPI00364707.1	Tmed9 Transmembrane emp24 protein transport domain containing 9	10116	6
98	11	25.32	40.32	IPI00372259.4	Tpm3 Isoform 1 of Tropomyosin alpha-3 chain	10116	12
99	10.91	10.91	9.189	IPI00567560.1	Postn 93 kDa protein	10116	5
100	10.89	10.89	12.81	IPI00369618.1	Eif4a1 Eukaryotic translation initiation factor 4A1	10116	4
101	10.89	10.89	10.66	IPI00198685.1	Pak1 Serine/threonine-protein kinase PAK 1	10116	5
102	10.88	10.88	17.09	IPI00201300.2	Ptrf Polymerase I and transcript release factor	10116	6
103	10.86	23.78	42.97	IPI00197129.1	Acta2 Actin, aortic smooth muscle	10116	21
104	10.56	10.57	33.9	IPI00565758.1	LOC315970 Protein CDV3 homolog	10116	8
105	10.51	10.51	50.91	IPI00870306.1	Pin1 Protein	10116	6
106	10.5	10.5	31.03	IPI00200861.1	Pcna Proliferating cell nuclear antigen	10116	5
107	10.36	10.36	32.51	IPI00363569.3	Ranbp1 RAN binding protein 1	10116	10
108	10.34	10.34	34.03	IPI00211970.5	Psme2 Proteasome activator complex subunit 2	10116	6
109	10.26	10.26	14.14	IPI00555187.2	Cap1 Adenylyl cyclase-associated protein 1	10116	6
110	10.12	46.04	62.92	IPI00655259.1	Tubb2b Tubulin beta-2B chain	10116	60
111	10.11	10.11	7.599	IPI00370456.1	Psmd2 26S proteasome non-ATPase regulatory subunit 2	10116	5
112	10.07	10.07	28.38	IPI00211593.1	Sod2 Superoxide dismutase [Mn], mitochondrial	10116	6
113	10.03	10.03	21.57	IPI00421389.1	Ndrg1 Protein NDRG1	10116	6
114	9.86	9.86	8.392	IPI00421582.3	Gpnmb Transmembrane glycoprotein NMB	10116	15
115	9.75	9.75	20.22	IPI00192336.1	Anp32b Acidic leucine-rich nuclear phosphoprotein 32 family member B	10116	11
116	9.72	9.72	10.75	IPI00324633.2	Glud1 Glutamate dehydrogenase 1, mitochondrial	10116	4
117	9.71	9.76	20.7	IPI00231385.3	Hnrpd Isoform 4 of Heterogeneous nuclear ribonucleoprotein D0	10116	5
118	9.66	9.85	34.3	IPI00208306.1	Tpt1 Translationally-controlled tumor protein	10116	7
119	9.64	9.64	17.67	IPI00200147.1	Arbp 60S acidic ribosomal protein P0	10116	5
120	9.52	28.83	49.3	IPI00187731.4	Tpm2 Isoform 2 of Tropomyosin beta chain	10116	17
121	9.52	9.52	23.21	IPI00209789.1	Fkbp3 FK506 binding protein 3	10116	7
122	9.49	9.49	2.357	IPI00372009.3	Mtap1b microtubule-associated protein 1B	10116	4
123	9.38	9.44	6.707	IPI00231765.4	Rtn4 Isoform 1 of Reticulon-4	10116	5
124	9.36	9.36	10.26	IPI00194880.1	Eif5 Eukaryotic translation initiation factor 5	10116	4
125	9.34	9.45	10.36	IPI00387868.2	Hspa4 Heat shock 70 kDa protein 4	10116	5
126	9.34	9.34	28.57	IPI00231229.9	Gstp1 Glutathione S-transferase P	10116	7
127	9.33	9.33	26.25	IPI00365935.3	Ptges3 Prostaglandin E synthase 3	10116	6
128	9.24	9.24	19.65	IPI00213015.1	Dctn2 Dynactin subunit 2	10116	4
129	9.23	9.4	27.81	IPI00194222.1	Cox4i1 Cytochrome c oxidase subunit 4 isoform 1, mitochondrial	10116	4
130	9.21	10.39	10.82	IPI00200920.1	Khsrp Far upstream element-binding protein 2	10116	6
131	9.17	9.2	7.6	IPI00567915.3	Bclaf1 Bclaf1 protein	10116	5
132	9.16	9.22	13.8	IPI00325151.1	Cnn1 Calponin-1	10116	4
133	9.15	9.15	12.42	IPI00903436.1	Pgd 6-phosphogluconate dehydrogenase, decarboxylating	10116	5
134	9.13	9.13	17.68	IPI00207050.5	Rcn3 reticulocalbin 3, EF-hand calcium binding domain	10116	5
135	9.05	9.05	9.341	IPI00777920.1	Cttn 61 kDa protein	10116	4
136	8.94	24.34	6.955	IPI00391300.3	Myh10 234 kDa protein	10116	14
137	8.91	9.1	23.85	IPI00411230.3	Gstm2 Glutathione S-transferase Mu 2	10116	5
138	8.89	8.89	12.2	IPI00212767.1	Prss1 Anionic trypsin-1	10116	15
139	8.82	8.82	5.667	IPI00454264.1	- LRRGT00046	10116	14
140	8.72	8.72	5.561	IPI00400579.1	Gaa Lysosomal alpha-glucosidase	10116	4
141	8.62	8.62	14.86	IPI00766956.1	Hist1h1b;LOC682425 histone cluster 1, H1b	10116	4
142	8.54	8.59	29.82	IPI00200145.1	Rplp1 60S acidic ribosomal protein P1	10116	8
143	8.54	8.54	11.55	IPI00206336.1	Lamp1 Lysosome-associated membrane glycoprotein 1	10116	5
144	8.53	8.53	11.52	IPI00471873.1	Lrrfip1 Leucine-rich repeat flightless-interacting protein 1	10116	5
145	8.52	8.52	5.396	IPI00358406.2	Ctnna1 Catenin	10116	3
146	8.4	8.4	15.55	IPI00210119.1	Mtap6 Isoform 1 of Microtubule-associated protein 6	10116	4
147	8.37	8.38	13.08	IPI00372370.2	P4ha2 procollagen-proline, 2-oxoglutarate 4-dioxygenase (proline 4-hydroxylase), alpha II polypeptide	10116	5
148	8.36	8.36	36.92	IPI00555213.1	Pea15a Astrocytic phosphoprotein PEA-15	10116	9
149	8.3	8.3	7.523	IPI00197164.1	Icam1 Intercellular adhesion molecule 1	10116	4
150	8.29	12.29	33.33	IPI00325135.3	Ywhae 14-3-3 protein epsilon	10116	9
151	8.28	8.28	24.87	IPI00201699.3	Rhoa Transforming protein RhoA	10116	4
152	8.25	8.25	4.53	IPI00390328.1	Enpp1 Isoform 1 of Ectonucleotide pyrophosphatase/phosphodiesterase family member 1	10116	4
153	8.22	8.22	10.49	IPI00396910.1	Atp5a1 ATP synthase subunit alpha, mitochondrial	10116	4
154	8.22	8.22	22.89	IPI00209290.3	Vapa Vesicle-associated membrane protein-associated protein A	10116	4
155	8.21	8.21	17.85	IPI00554058.2	Qki Qki protein	10116	4
156	8.18	8.18	34.87	IPI00190559.3	Ube2n Ubiquitin-conjugating enzyme E2 N	10116	6
157	8.12	8.12	7.662	IPI00370878.4	RGD1559988 hypothetical protein LOC288622	10116	5
158	8.09	8.09	12.22	IPI00373505.2	Tmod3 Tropomodulin 3	10116	3
159	8.08	8.08	40.22	IPI00231771.5	S100b Protein S100-B	10116	13
160	8.02	8.02	12.64	IPI00515816.1	Lgmn Legumain	10116	4
161	8	8	18.41	IPI00476478.1	- 31 kDa protein	10116	4
162	8	8	19.2	IPI00464670.1	Capg Macrophage-capping protein	10116	5
163	8	8	35.63	IPI00210002.1	Rbm8 RNA-binding motif protein 8 (Fragment)	10116	4
164	7.95	7.95	21.43	IPI00231228.5	Arl3 ADP-ribosylation factor-like protein 3	10116	4
165	7.89	7.9	5.188	IPI00208700.2	Hgs Isoform 2 of Hepatocyte growth factor-regulated tyrosine kinase substrate	10116	3
166	7.83	7.83	11.08	IPI00326070.3	Ctsl Cathepsin L1	10116	5
167	7.82	7.82	18.28	IPI00213299.5	Mapre1 Microtubule-associated protein RP/EB family member 1	10116	4
168	7.81	7.81	11.36	IPI00195803.1	Ugdh UDP-glucose 6-dehydrogenase	10116	4
169	7.74	7.75	10.21	IPI00896767.1	Ewsr1 similar to Ewing sarcoma breakpoint region 1 isoform EWS isoform 5	10116	4
170	7.74	7.74	22.06	IPI00196994.1	Arhgdia Rho GDP-dissociation inhibitor 1	10116	5
171	7.73	7.75	10.67	IPI00231478.5	Scarb2 Lysosome membrane protein 2	10116	4
172	7.73	7.73	11.48	IPI00198720.1	Idh3a Isocitrate dehydrogenase [NAD] subunit alpha, mitochondrial	10116	4
173	7.62	7.62	17.84	IPI00421995.1	Stk19;Cfb;Ly6g6c;Ng23;Ly6g6e;Rdbp;Bat4;Clic1;Lsm2;LOC684148;C2;C4b;Skiv2l;Ehmt2;Rps25-ps2;Neu1;G7e;Ng35;Apom Chloride intracellular channel 1	10116	3
174	7.52	7.52	12.6	IPI00562986.1	- 30 kDa protein	10116	4
175	7.55	7.55	17.54	IPI00231194.5	Ddah1 N(G),N(G)-dimethylarginine dimethylaminohydrolase 1	10116	5
176	7.54	7.54	10.63	IPI00199325.1	Htra1 Insulin-like growth factor binding protein 5 protease	10116	4
177	7.52	7.7	41.57	IPI00204818.2	S100a6 Protein S100-A6	10116	4
178	7.52	7.52	34.88	IPI00768953.1	LOC687571 similar to cytochrome c oxidase, subunit VIb polypeptide 1	10116	5
179	7.52	7.52	15.76	IPI00204445.1	Ngfr Tumor necrosis factor receptor superfamily member 16	10116	4
180	12.58	12.58	17.93	IPI00464458.1	Hnrnpa3 Isoform 2 of Heterogeneous nuclear ribonucleoprotein A3	10116	6
181	7.33	7.33	8.924	IPI00470317.5	Eef1g Elongation factor 1-gamma	10116	3
182	7.27	7.27	25.32	IPI00870220.2	Pfdn5 prefoldin 5	10116	3
183	7.23	7.23	11.95	IPI00400615.1	Atp6v1e1 Vacuolar proton pump subunit E 1	10116	3
184	7.05	7.05	25.87	IPI00369397.5	H2afx H2A histone family, member X	10116	3
185	7.05	7.05	27.72	IPI00363395.2	Rap1b Ras-related protein Rap-1b	10116	5
186	7.05	7.05	12.76	IPI00212776.1	Rps3 40S ribosomal protein S3	10116	3
187	6.85	6.86	14.52	IPI00326923.3	Mpz Myelin P0 protein	10116	6
188	6.82	6.84	17.15	IPI00231595.5	Nqo1 NAD(P)H dehydrogenase [quinone] 1	10116	3
189	6.81	6.81	26.7	IPI00231651.6	Basp1 Brain acid soluble protein 1	10116	3
190	6.77	6.77	27.55	IPI00554148.1	S100a11 Protein S100-A11	10116	8
191	6.75	6.75	15.6	IPI00188590.1	Fkbp7 FK506 binding protein 7	10116	3
192	6.63	6.63	3.252	IPI00205466.1	Cand1 Cullin-associated NEDD8-dissociated protein 1	10116	3
193	6.62	6.62	16.99	IPI00364189.2	Eif3j Eukaryotic translation initiation factor 3 subunit J	10116	4
194	6.52	6.52	6.766	IPI00215349.5	Wdr1 WD repeat-containing protein 1	10116	2
195	6.39	6.39	3.497	IPI00368347.2	Uba1 Ubiquitin-activating enzyme E1	10116	4
196	6.38	6.38	4.732	IPI00231502.3	Ap2b1 Isoform 2 of AP-2 complex subunit beta-1	10116	3
197	6.33	6.39	6.173	IPI00370658.1	Pnn pinin	10116	3
198	6.32	6.32	5.776	IPI00204365.2	Rpn1 Ribophorin I	10116	3
199	6.29	6.29	6.557	IPI00213498.1	Pacsin2 Isoform 1 of Protein kinase C and casein kinase substrate in neurons 2 protein	10116	3
200	6.29	6.29	12.96	IPI00480842.3	LOC684097 Sorting nexin-3	10116	3
201	6.28	13.01	26.74	IPI00858359.2	Myl9 Myl9 protein	10116	9
202	6.28	6.28	9.973	IPI00855220.1	Hcr;LOC224733l-1;Cdsn;RT1-CE7;RT1-CE3;Daxx;RT1-CE2;Zbtb9;RT1-Ke4;RT1A-2;RT1-CE15;Phf1;Wdr46;Lst1;RT1-Ha;RT1-CE5;RT1-CE11;E030032D13Rik;LOC682408;RT1-A2;Ltb;Tapbp;LOC224733l-8;B3galt4;RT1-A1;Zbtb22;LOC224733l-9;Slc39a7;H2-Oa;Rab2l;RT1-CE4;Ke2;Gtf2h4;RT1-CE16;Tcf19;AA926063;Sacm2l-ps1;Cdk2ap1-ps7;RT1-CE10;Zfp297;LOC224733l-7;LOC224733l-5;LOC224733l-4;RT1-Aw2;Syngap1;Cdk2ap1-ps4;Sacm2l-ps2;Sec61-ps;…	10116	3
203	6.24	6.24	5.171	IPI00471608.1	Snd1 Staphylococcal nuclease domain-containing protein 1	10116	3
204	6.21	6.21	23.36	IPI00203725.2	Hmga1 Isoform HMG-I of High mobility group protein HMG-I/HMG-Y	10116	4
205	6.36	6.36	5.361	IPI00471835.1	Hsph1 Heat shock protein 105 kDa	10116	3
206	6.17	6.29	3.549	IPI00882548.1	Hdlbp High density lipoprotein binding protein	10116	3
207	6.17	6.18	4.406	IPI00417226.1	Synpo Isoform 2 of Synaptopodin	10116	3
208	6.17	6.17	7.193	IPI00215190.1	Fkbp9 FK506-binding protein 9	10116	3
209	6.15	6.15	13.38	IPI00190557.2	Phb2 Prohibitin-2	10116	3
210	6.15	6.15	3.529	IPI00373233.4	Atp8b2 similar to Nice-4 protein homolog isoform 1	10116	3
211	6.14	6.14	7.96	IPI00204483.1	Serpine1 Plasminogen activator inhibitor 1	10116	3
212	6.13	6.34	17.97	IPI00205598.1	Grpel1 GrpE protein homolog 1, mitochondrial	10116	3
213	6.12	6.87	8.108	IPI00373218.3	Ppid 40 kDa peptidyl-prolyl cis-trans isomerase	10116	3
214	6.1	6.1	22.18	IPI00208215.2	Prdx3 Thioredoxin-dependent peroxide reductase, mitochondrial	10116	3
215	6.09	6.09	4.301	IPI00326305.3	Atp1a1 Sodium/potassium-transporting ATPase subunit alpha-1	10116	3
216	6.09	6.09	16.91	IPI00382182.3	Tsn Da2-35	10116	3
217	6.08	18.18	59.21	IPI00325189.4	Nme2 Nucleoside diphosphate kinase B	10116	12
218	6.08	6.08	15.38	IPI00191112.1	Ndufab1 NADH dehydrogenase (ubiquinone) 1, alpha/beta subcomplex, 1	10116	5
219	6.07	6.07	7.868	IPI00627068.1	Sfpq Splicing factor proline/glutamine rich	10116	3
220	6.07	6.07	26.06	IPI00869481.1	Cotl1 Coactosin-like 1	10116	3
221	6.06	6.06	6.159	IPI00197074.3	Dag1 similar to Dystroglycan precursor	10116	4
222	6.05	6.05	9.609	IPI00563034.1	Nptn Isoform 1 of Neuroplastin	10116	3
223	6.04	6.04	7.789	IPI00421899.1	Cndp2 Cytosolic non-specific dipeptidase	10116	3
224	6.03	6.03	15.14	IPI00210381.4	Rab11b Ras-related protein Rab-11B	10116	4
225	6.03	6.03	9.524	IPI00365999.1	Dek Protein DEK	10116	3
226	6.01	6.19	23.62	IPI00215495.1	Hcr;LOC224733l-1;Cdsn;RT1-CE7;RT1-CE3;Daxx;RT1-CE2;Zbtb9;RT1-Ke4;RT1A-2;RT1-CE15;Phf1;Wdr46;Lst1;RT1-Ha;RT1-CE5;RT1-CE11;E030032D13Rik;LOC682408;RT1-A2;Ltb;Tapbp;LOC224733l-8;B3galt4;RT1-A1;Zbtb22;LOC224733l-9;Slc39a7;H2-Oa;Rab2l;RT1-CE4;Ke2;Gtf2h4;RT1-CE16;Tcf19;AA926063;Sacm2l-ps1;Cdk2ap1-ps7;RT1-CE10;Zfp297;LOC224733l-7;LOC224733l-5;LOC224733l-4;RT1-Aw2;Syngap1;Cdk2ap1-ps4;Sacm2l-ps2;Sec61-ps;…	10116	5
227	6.01	6.18	12.84	IPI00608171.1	Pcbp2 Pcbp2 protein	10116	3
228	6.01	6.01	14.1	IPI00808645.1	LOC684485 similar to MIR-interacting saposin-like protein precursor	10116	3
229	6	8	23.46	IPI00209283.3	Vapb Vesicle-associated membrane protein-associated protein B	10116	6
230	6	6.21	22.22	IPI00327830.3	Fabp5 Fatty acid-binding protein, epidermal	10116	4
231	6	6.01	10.3	IPI00191090.1	Bgn Biglycan	10116	3
232	6	6	14.22	IPI00886474.1	Rps5 Rps5 protein	10116	4
233	6	6	14.84	IPI00368426.2	Ccdc90b Coiled-coil domain-containing protein 90B, mitochondrial	10116	4
234	6	6	22.05	IPI00198039.1	Ethe1 Ethylmalonic encephalopathy 1	10116	3
235	6	6	18.53	IPI00781330.1	Crk 29 kDa protein	10116	3
236	6	6	25.32	IPI00781537.1	- 18 kDa protein	10116	6
237	6	6	22.08	IPI00758461.1	Sra1 Isoform 1 of Steroid receptor RNA activator 1	10116	4
238	6	6	22.17	IPI00208286.1	Uchl3;RGD1561196 Ubiquitin carboxyl-terminal hydrolase isozyme L3	10116	4
239	6	6	25.73	IPI00201868.1	Nenf Neudesin	10116	3
240	6	6	19.74	IPI00779902.1	Eif4h 25 kDa protein	10116	3
241	6	6	41.03	IPI00367437.4	Rbm3 RNA binding motif protein 3	10116	3
242	6	6	20	IPI00362201.1	Pdcl3 Phosducin-like protein 3	10116	3
243	6	6	35.65	IPI00230907.5	Mif Macrophage migration inhibitory factor	10116	5
244	6	6	13.72	IPI00212546.1	Emb Embigin	10116	3
245	6	6	43.82	IPI00369093.1	Uqcrh Cytochrome b-c1 complex subunit 6, mitochondrial	10116	3
246	6	6	28.35	IPI00208123.4	Sub1 Activated RNA polymerase II transcriptional coactivator p15	10116	3
247	6	6	47.06	IPI00203829.1	Atox1 Copper transport protein ATOX1	10116	4
248	5.93	5.93	24.75	IPI00204748.1	S100a4 Protein S100-A4	10116	5
249	5.9	5.9	17.8	IPI00480687.2	Marcks Myristoylated alanine-rich C-kinase substrate	10116	4
250	5.87	5.87	21.9	IPI00206634.1	Pf4 Platelet factor 4	10116	3
251	5.82	5.82	12.61	IPI00373164.1	Eif2s2 Eukaryotic translation initiation factor 2, subunit 2	10116	3
252	5.82	5.82	11.42	IPI00231659.3	Tmed10 Transmembrane emp24 domain-containing protein 10	10116	2
253	5.81	5.81	6.949	IPI00362534.3	Ddx3x DEAD/H (Asp-Glu-Ala-Asp/His) box polypeptide 3, X-linked	10116	3
254	5.74	5.74	10.48	IPI00193279.1	Oat Ornithine aminotransferase, mitochondrial	10116	3
255	5.71	5.72	3.815	IPI00214665.2	Acly ATP citrate lyase isoform 1	10116	3
256	5.71	5.71	6.925	IPI00208304.1	Sept2 Septin-2	10116	2
257	5.7	5.7	8.953	IPI00393333.3	Atic Bifunctional purine biosynthesis protein PURH	10116	3
258	5.68	5.68	12.5	IPI00211756.1	Phb Prohibitin	10116	2
259	5.66	35.66	48.67	IPI00362160.1	Tubb3 Tubulin beta-3 chain	10116	29
260	5.66	5.66	18.9	IPI00372826.3	Sfrs3 Putative uncharacterized protein	10116	3
261	5.62	9.62	18.7	IPI00231677.5	Ywhah 14-3-3 protein eta	10116	6
262	5.6	5.6	10.03	IPI00204984.1	Bst1 ADP-ribosyl cyclase 2	10116	2
263	5.6	5.6	6.104	IPI00817076.1	Wdr55 66 kDa protein	10116	3
264	5.58	5.58	10.71	IPI00199394.2	Cnp 2',3'-cyclic-nucleotide 3'-phosphodiesterase	10116	4
265	5.58	5.58	11.52	IPI00192541.4	Aip AH receptor-interacting protein	10116	3
266	5.57	5.6	2.306	IPI00207068.1	Glg1 Golgi apparatus protein 1	10116	2
267	5.56	5.57	25.32	IPI00231643.5	Sod1 Superoxide dismutase [Cu-Zn]	10116	5
268	5.56	5.56	12.5	IPI00212796.3	Ran GTP-binding nuclear protein Ran	10116	2
269	5.54	5.54	7.322	IPI00197770.1	Aldh2 Aldehyde dehydrogenase, mitochondrial	10116	3
270	5.53	5.53	22.65	IPI00208277.1	Pdap1 28 kDa heat- and acid-stable phosphoprotein	10116	3
271	5.52	5.52	22.07	IPI00231692.5	Rps15 40S ribosomal protein S15	10116	3
272	5.46	5.46	2.589	IPI00768316.1	Nup153 Nuclear pore complex protein Nup153	10116	3
273	5.44	5.46	7.384	IPI00557424.3	Syncrip 70 kDa protein	10116	3
274	5.44	5.44	17.47	IPI00207335.1	Pafah1b2 Platelet-activating factor acetylhydrolase IB subunit beta	10116	3
275	5.4	5.46	10.34	IPI00370891.2	Rilpl1 similar to CG11448-PA	10116	3
276	5.4	5.4	7.442	IPI00210920.1	Got2 Aspartate aminotransferase, mitochondrial	10116	3
277	5.28	5.28	13.84	IPI00190375.1	Mesdc2 Mesoderm development candidate 2	10116	2
278	5.18	5.18	15.29	IPI00368449.2	Pmm2 phosphomannomutase 2	10116	3
279	5.16	5.16	3.991	IPI00210781.1	Zc3h15 Zinc finger CCCH domain-containing protein 15	10116	1
280	5.15	5.15	6.1	IPI00191831.3	Zfp259 similar to Zinc-finger protein ZPR1	10116	2
281	5.11	5.12	2.947	IPI00205076.1	Lonp1 Lon protease homolog, mitochondrial	10116	2
282	5.07	7.07	21.21	IPI00568369.3	Dstn Destrin	10116	4
283	5	5.15	54.55	IPI00230925.5	Tmsb4x Thymosin beta-4	10116	3
284	5	5.01	4.255	IPI00764590.1	LOC686617 similar to CG9590-PA	10116	2
285	5	5	11.07	IPI00231749.5	Pitpna Phosphatidylinositol transfer protein alpha isoform	10116	2
286	4.99	4.99	7.021	IPI00211616.1	Slc3a2 4F2 cell-surface antigen heavy chain	10116	3
287	4.99	4.99	10.18	IPI00187902.4	Cd9 CD9 antigen	10116	2
288	4.92	4.92	5.867	IPI00557337.2	Luc7l2 LUC7-like 2	10116	2
289	4.89	4.89	20.34	IPI00210012.1	Tceb2 Transcription elongation factor B polypeptide 2	10116	2
290	4.85	5.02	12.54	IPI00400725.1	Cfdp1 Craniofacial development protein 1	10116	2
291	4.85	4.86	6.162	IPI00209115.2	Slc25a3 Slc25a3 protein (Solute carrier family 25 (Mitochondrial carrier	10116	2
292	4.82	4.82	7.056	IPI00779955.1	Lamp2 Lysosomal membrane glycoprotein 2	10116	2
293	4.82	4.82	11.11	IPI00215564.1	Rab7 Ras-related protein Rab-7a	10116	2
294	4.82	4.82	12.16	IPI00421395.1	RGD1304704 LRRGT00192	10116	2
295	4.81	4.82	9.574	IPI00202283.1	Psmd13 Proteasome (Prosome, macropain) 26S subunit, non-ATPase, 13	10116	2
296	4.78	4.79	5.907	IPI00373292.1	Rexo2 Oligoribonuclease, mitochondrial (Fragment)	10116	1
297	4.77	4.78	4.56	IPI00189074.3	Pabpc1 Polyadenylate-binding protein 1	10116	3
298	4.77	4.77	16.94	IPI00361812.1	Commd8 COMM domain containing 8	10116	2
299	4.77	4.77	26.67	IPI00362298.1	LOC684936;LOC690675 similar to Cytochrome c, somatic	10116	2
300	4.75	4.75	16.92	IPI00400613.1	Commd3 COMM domain-containing protein 3	10116	2
301	4.74	4.85	4.259	IPI00231418.5	Lmnb1 Lamin-B1	10116	2
302	4.65	4.65	10.99	IPI00203255.1	Pdcd6 programmed cell death 6	10116	2
303	4.62	4.62	6.325	IPI00845873.1	Zranb2 zinc finger, RAN-binding domain containing 2	10116	2
304	4.6	4.6	4.83	IPI00565217.3	Nars 64 kDa protein	10116	2
305	4.59	4.59	4.348	IPI00209148.5	Hnrpm Isoform 1 of Heterogeneous nuclear ribonucleoprotein M	10116	2
306	6.84	6.84	10.34	IPI00555229.2	Anxa4 Annexin A4	10116	3
307	4.52	4.52	4.219	IPI00562192.2	Epn2 epsin 2 isoform b	10116	2
308	4.51	4.51	3.422	IPI00475474.3	Rps4x 40S ribosomal protein S4, X isoform	10116	1
309	4.48	4.48	10.36	IPI00197696.2	Mdh2 Malate dehydrogenase, mitochondrial	10116	4
310	4.4	4.4	17.69	IPI00231474.5	Rps15a 40S ribosomal protein S15a	10116	2
311	4.39	4.4	2.303	IPI00191737.6	Alb Serum albumin	10116	1
312	4.39	4.39	1.855	IPI00371132.3	Glb1 galactosidase, beta 1	10116	1
313	4.37	4.37	18.37	IPI00202109.3	Bid BH3-interacting domain death agonist	10116	2
314	4.36	4.36	18.95	IPI00358461.1	Hebp1 heme binding protein 1	10116	2
315	4.36	4.36	8.036	IPI00209184.3	Cd1d1 T-cell surface glycoprotein CD1d	10116	2
316	4.36	4.36	13.76	IPI00205223.1	Eif3k 25 kDa protein	10116	2
317	4.35	4.41	10.53	IPI00199114.5	Anp32a Acidic leucine-rich nuclear phosphoprotein 32 family member A	10116	2
318	4.34	4.34	2.166	IPI00373611.2	Acin1 similar to Apoptotic chromatin condensation inducer in the nucleus	10116	2
319	4.26	4.34	3.35	IPI00197570.4	Sart1 U4/U6.U5 tri-snRNP-associated protein 1	10116	2
320	4.22	4.22	9.009	IPI00205332.4	Etfa Electron transfer flavoprotein subunit alpha, mitochondrial	10116	2
321	4.19	4.19	13.95	IPI00557327.1	Ndufa8 20 kDa protein	10116	2
322	4.18	5.82	11.96	IPI00565490.1	RGD1559962 similar to High mobility group protein 2	10116	2
323	4.18	4.19	4.143	IPI00388249.3	Capn2 Calpain-2 catalytic subunit	10116	2
324	4.17	4.17	19.66	IPI00896144.1	Wnt2;Cttnbp2;Cftr;Cav2;Asz1;Met;Cav1 caveolin 1 alpha isoform	10116	2
325	4.15	4.15	21.9	IPI00766467.1	LOC691165 similar to Nuclear transport factor 2	10116	2
326	4.14	4.14	13.89	IPI00569584.2	RGD1564597 similar to 40S ribosomal protein S25	10116	4
327	4.13	4.13	3.346	IPI00464518.2	Hexb Beta-hexosaminidase subunit beta	10116	2
328	4.11	6.11	13.33	IPI00215294.1	Ddah2 N(G),N(G)-dimethylarginine dimethylaminohydrolase 2	10116	3
329	4.11	4.11	31.03	IPI00231997.6	Ndufa5 NADH dehydrogenase [ubiquinone] 1 alpha subcomplex subunit 5	10116	2
330	4.1	4.1	12.44	IPI00339012.4	Rpl10a 60S ribosomal protein L10a	10116	2
331	4.08	4.08	4.973	IPI00190499.5	Tpp1 Tripeptidyl-peptidase 1	10116	2
332	4.08	4.08	15.86	IPI00209908.1	mt-Co3;mt-Co2 Cytochrome c oxidase subunit 2	10116	2
333	4.04	4.21	9.125	IPI00768214.1	LOC685909 similar to H2A histone family, member V isoform 1	10116	2
334	4.04	4.06	4.114	IPI00515819.1	Mtdh Isoform 2 of Protein LYRIC	10116	2
335	4.02	4.02	8.245	IPI00362229.4	Actr1b ARP1 actin-related protein 1 homolog B	10116	2
336	4.03	4.03	7.474	IPI00196865.4	Cdc42ep1 Cdc42 effector protein 1	10116	2
337	4.03	4.03	6.651	IPI00367674.3	Gla galactosidase, alpha	10116	3
338	4.03	4.03	22.11	IPI00212651.1	Timm13 Mitochondrial import inner membrane translocase subunit Tim13	10116	2
339	4.02	4.02	7.937	IPI00213655.1	Hmox2 Heme oxygenase 2	10116	2
340	4.02	4.02	14.91	IPI00199215.3	Ppil3 Peptidyl-prolyl cis-trans isomerase-like 3	10116	2
341	4.02	4.02	19.18	IPI00193233.1	Cyb5b Cytochrome b5 type B	10116	3
342	4.01	4.04	5.357	IPI00194471.1	Psmd5 Proteasome	10116	2
343	4.01	4.01	4.189	IPI00555314.1	Ddx1 ATP-dependent RNA helicase DDX1	10116	2
344	4.01	4.01	24.65	IPI00360244.2	Polr2d polymerase (RNA) II (DNA directed) polypeptide D	10116	2
345	4.01	4.01	14.77	IPI00202238.1	LOC681418;LOC681867 hypothetical protein LOC681418	10116	3
346	4.01	4.01	13.94	IPI00421366.1	RGD1305481 LRRGT00030	10116	2
347	4.01	4.01	30.63	IPI00194042.3	Cox6a1 Cytochrome c oxidase polypeptide 6A1, mitochondrial	10116	3
348	4	14.79	12.48	IPI00207355.4	Hspa2 Heat shock-related 70 kDa protein 2	10116	8
349	4	6.27	10.72	IPI00890347.1	Hcr;LOC224733l-1;Cdsn;RT1-CE7;RT1-CE3;Daxx;RT1-CE2;Zbtb9;RT1-Ke4;RT1A-2;RT1-CE15;Phf1;Wdr46;Lst1;RT1-Ha;RT1-CE5;RT1-CE11;E030032D13Rik;LOC682408;RT1-A2;Ltb;Tapbp;LOC224733l-8;B3galt4;RT1-A1;Zbtb22;LOC224733l-9;Slc39a7;H2-Oa;Rab2l;RT1-CE4;Ke2;Gtf2h4;RT1-CE16;Tcf19;AA926063;Sacm2l-ps1;Cdk2ap1-ps7;RT1-CE10;Zfp297;LOC224733l-7;LOC224733l-5;LOC224733l-4;RT1-Aw2;Syngap1;Cdk2ap1-ps4;Sacm2l-ps2;Sec61-ps;…	10116	4
350	4	6	31.62	IPI00655271.1	Ensa endosulfine alpha isoform 1	10116	3
351	4	4.18	6.739	IPI00382069.1	Ndrg2 Isoform 1 of Protein NDRG2	10116	2
352	4	4.17	13.26	IPI00231674.5	Arf3 ADP-ribosylation factor 3	10116	2
353	4	4.11	21.47	IPI00358757.5	Hint2 histidine triad nucleotide binding protein 2	10116	2
354	4	4.11	35.21	IPI00231978.5	Atp5i ATP synthase subunit e, mitochondrial	10116	2
355	4	4.11	7.222	IPI00358083.1	Ppp1r7 Protein phosphatase 1 regulatory subunit 7	10116	2
356	4	4.02	5.944	IPI00204993.1	Vasn vasorin	10116	2
357	4	4.02	31.9	IPI00389231.1	LOC692052;LOC679739 NADH dehydrogenase (ubiquinone) Fe-S protein 6	10116	2
358	4	4	1.482	IPI00400530.4	Wnk4 Ac2-059	10116	2
359	4	4	5.545	IPI00900496.1	ORF19 54 kDa protein	10116	2
360	4	4	2	IPI00679182.2	Tsc22d1 TSC22 domain family, member 1 isoform 1	10116	2
361	4	4	4.963	IPI00395285.3	Rpl3 60S ribosomal protein L3	10116	2
362	4	4	7.692	IPI00900498.1	Zadh1 Isoform 1 of Prostaglandin reductase 2	10116	2
363	4	4	5.195	IPI00201100.1	Ctsf Cathepsin F	10116	2
364	4	4	15.03	IPI00193108.1	Pycard Apoptosis-associated speck-like protein	10116	2
365	4	4	4.405	IPI00190683.2	Gabpa GA repeat binding protein, alpha	10116	2
366	4	4	10.38	IPI00870631.2	Np Purine nucleoside phosphorylase	10116	2
367	4	4	35.8	IPI00388104.3	LOC684848;LOC685045 hypothetical protein LOC685045	10116	2
368	2	2	16.5	IPI00210971.1	Vamp3 Vesicle-associated membrane protein 3	10116	1
369	4	4	11.79	IPI00202570.1	Rab2a Ras-related protein Rab-2A	10116	2
370	4	4	13.77	IPI00779353.1	Rpl11 Ribosomal protein L11	10116	2
371	4	4	24.53	IPI00764851.1	LOC686418;LOC690475 similar to ribosomal protein S24	10116	2
372	4	4	43.82	IPI00210783.4	LOC682044;Fam25a hypothetical protein	10116	2
373	4	4	24.58	IPI00209329.1	Bet1 BET1 homolog	10116	2
374	4	4	15.25	IPI00208154.1	Cd81 CD81 antigen	10116	2
375	4	4	6.875	IPI00471577.1	Uqcrc1 Cytochrome b-c1 complex subunit 1, mitochondrial	10116	2
376	4	4	10.61	IPI00367660.3	RGD1562502 hypothetical protein LOC363485	10116	2
377	4	4	6.494	IPI00326155.2	Rnuxa RNA U small nuclear RNA export adapter protein	10116	2
378	4	4	26.83	IPI00213436.2	Ndufa4 Ndufa4 protein	10116	3
379	4	4	11.76	IPI00204359.1	B2m Beta-2-microglobulin	10116	2
380	3.96	3.96	7.107	IPI00362072.2	Actr2 Actin-related protein 2	10116	2
381	3.86	3.86	10.73	IPI00215532.2	Cuta Protein CutA	10116	2
382	3.84	3.85	1.445	IPI00363550.2	Tfrc similar to transferrin receptor	10116	1
383	3.81	3.81	7.056	IPI00215523.1	Bcat1 Branched-chain-amino-acid aminotransferase, cytosolic	10116	2
384	3.75	3.75	8.333	IPI00231693.5	Rps3a 40S ribosomal protein S3a	10116	2
385	3.73	3.73	8.333	IPI00373135.2	Txndc13 similar to Thioredoxin domain-containing protein 13 precursor	10116	2
386	3.71	3.71	11.65	IPI00359074.1	Ciapin1 Cytokine induced apoptosis inhibitor 1	10116	4
387	3.71	3.71	8.163	IPI00189624.1	Hspb8 Heat shock protein beta-8	10116	2
388	3.7	3.7	9.502	IPI00209297.1	Nol3 Nucleolar protein 3	10116	2
389	3.7	3.7	17.65	IPI00563873.3	RGD1560362;Arpc5l Isoform 1 of Actin-related protein 2/3 complex subunit 5-like protein	10116	2
390	0.77	2.48	1.664	IPI00200271.1	Ehd4 Pincher	10116	1
391	3.7	3.7	9.936	IPI00208645.6	Hsd17b12 Estradiol 17-beta-dehydrogenase 12	10116	2
392	3.6	3.6	5.991	IPI00471539.4	Suclg2 Suclg2 protein	10116	2
393	3.6	3.6	10.84	IPI00192486.1	Rps6 40S ribosomal protein S6	10116	2
394	3.57	3.57	9.972	IPI00566017.2	Lmcd1 similar to LIM and cysteine-rich domains 1	10116	2
395	3.56	7.59	8.397	IPI00211615.7	Pak2 Serine/threonine-protein kinase PAK 2	10116	4
396	3.56	3.56	5.263	IPI00212268.1	Ruvbl1 RuvB-like 1	10116	2
397	3.55	3.57	16	IPI00553839.3	LOC60380 Rat growth and transformation-dependent (Fragment)	10116	2
398	3.55	3.55	6.41	IPI00190701.5	Apoe Apolipoprotein E	10116	2
399	3.54	3.54	6.459	IPI00210158.1	Psmc4 26S protease regulatory subunit 6B	10116	2
400	3.52	3.57	30.34	IPI00390375.3	LOC499779 Uncharacterized protein C9orf119 homolog	10116	2
401	3.52	3.55	15.27	IPI00231574.1	Grb2 Isoform 2 of Growth factor receptor-bound protein 2	10116	2
402	3.52	3.54	11.61	IPI00215580.1	Atp6v0c Vacuolar ATP synthase 16 kDa proteolipid subunit	10116	2
403	3.52	3.52	5.805	IPI00211133.4	Cdc37 Hsp90 co-chaperone Cdc37	10116	2
404	3.52	3.52	4.814	IPI00209358.1	Pdlim7 PDZ and LIM domain protein 7	10116	2
405	3.49	3.66	4.633	IPI00215575.3	Dnajc9 DnaJ-like factor	10116	1
406	3.4	3.4	4.992	IPI00471724.1	Cr1l complement receptor related protein isoform 1	10116	2
407	3.41	3.41	9.063	IPI00365487.2	Eif3g Eukaryotic translation initiation factor 3, subunit G	10116	2
408	3.39	5.43	12.2	IPI00764083.1	- similar to Anionic trypsin II precursor	10116	5
409	3.39	4.55	2.677	IPI00372102.4	Stam2 Signal transducing adapter molecule 2	10116	1
410	3.33	3.33	10	IPI00476506.1	- 24 kDa protein	10116	2
411	3.24	3.24	8.889	IPI00213536.4	Capns1 Calpain small subunit 1	10116	1
412	3.22	3.22	2.975	IPI00884567.1	Sept7 septin 7 isoform b	10116	1
413	3.18	3.3	6.132	IPI00187707.1	Ppic Peptidyl-prolyl cis-trans isomerase	10116	1
414	3.15	3.15	8.171	IPI00656345.1	Snap29 Synaptosomal-associated protein 29	10116	1
415	3.15	3.15	7.778	IPI00231966.5	Arf4 ADP-ribosylation factor 4	10116	1
416	3.12	3.13	1.384	IPI00471901.3	Ap2a2 Adaptor protein complex AP-2, alpha 2 subunit	10116	1
417	3.11	3.4	2.034	IPI00324585.3	Itga1 Integrin alpha-1	10116	2
418	3.1	3.1	4.762	IPI00360246.2	- Reep5 protein	10116	1
419	3.1	3.1	13.74	IPI00765109.1	LOC684441 similar to Peptidyl-prolyl cis-trans isomerase NIMA-interacting 4	10116	1
420	3.06	3.06	3.966	IPI00359917.1	Thumpd1 THUMP domain containing 1	10116	1
421	3.05	3.05	4.04	IPI00230914.5	Rpl5 60S ribosomal protein L5	10116	1
422	3.03	3.05	3.955	IPI00188111.1	Cct6a Chaperonin subunit 6a	10116	1
423	3.02	3.04	0.8078	IPI00870042.1	Tjp1 tight junction protein 1	10116	1
424	3.02	3.03	3.534	IPI00777884.1	Psmd9 32 kDa protein	10116	1
425	3.01	3.11	1.183	IPI00798619.1	Opa1 Isoform 2 of Dynamin-like 120 kDa protein, mitochondrial	10116	1
426	3	3.02	7.531	IPI00655321.3	LOC687575 Similar to Splicing factor U2AF 35 kDa subunit	10116	1
427	3	3	3.988	IPI00869767.1	Elavl1 ELAV (embryonic lethal, abnormal vision, Drosophila)-like 1	10116	1
428	3	3	3.264	IPI00553899.1	Glrx3 Isoform 1 of Glutaredoxin-3	10116	1
429	3	3	7.24	IPI00760117.1	Comt Isoform 2 of Catechol O-methyltransferase	10116	1
430	3	3	16.55	IPI00204099.5	Mcfd2 Multiple coagulation factor deficiency protein 2 homolog	10116	1
431	2.94	2.94	18.57	IPI00562918.2	RGD1561636 similar to 60S ribosomal protein L38	10116	1
432	2.94	2.94	3.119	IPI00231058.1	Entpd2 Isoform 2 of Ectonucleoside triphosphate diphosphohydrolase 2	10116	2
433	2.93	2.93	8.235	IPI00364321.3	Etfb Electron transfer flavoprotein subunit beta	10116	1
434	2.92	2.92	21.43	IPI00209848.1	Cstb Cystatin-B	10116	1
435	2.91	2.91	1.704	IPI00212622.2	Hadha Trifunctional enzyme subunit alpha, mitochondrial	10116	1
436	2.91	2.91	12.04	IPI00870183.1	Cisd1 CDGSH iron sulfur domain 1	10116	1
437	2.89	2.89	4.301	IPI00231949.5	Cd14 Monocyte differentiation antigen CD14	10116	1
438	2.87	2.87	3.633	IPI00213552.1	Dync1li1 Cytoplasmic dynein 1 light intermediate chain 1	10116	1
439	2.87	2.87	2.75	IPI00358374.1	Tmem43 Transmembrane protein 43	10116	1
440	2.86	2.86	7.792	IPI00203732.2	Pfdn2 Prefoldin subunit 2	10116	1
441	2.85	2.85	7.407	IPI00569750.2	RGD1563903 similar to 60S ribosomal protein L17	10116	1
442	2.85	2.85	3.319	IPI00194728.1	Ilk Integrin-linked protein kinase	10116	1
443	2.85	2.85	2.941	IPI00364286.3	Cct7 chaperonin subunit 7	10116	1
444	2.85	2.85	4.069	IPI00561804.2	Sf1 splicing factor 1 isoform 1	10116	1
445	2.85	2.85	7.477	IPI00209976.1	Atpif1 ATPase inhibitor, mitochondrial	10116	1
446	2.79	4.2	4.355	IPI00212220.2	Pdia4 Protein disulfide-isomerase A4	10116	2
447	2.77	2.77	19.42	IPI00365235.3	- 12 kDa protein	10116	1
448	2.77	2.77	3.653	IPI00364928.1	Nudt5 ADP-sugar pyrophosphatase	10116	1
449	2.74	2.77	2.994	IPI00206224.1	Dars Aspartyl-tRNA synthetase, cytoplasmic	10116	1
450	2.74	2.74	4.1	IPI00194561.1	Sqstm1 Isoform 1 of Sequestosome-1	10116	1
451	2.71	2.71	2.033	IPI00470301.1	Cct5 T-complex protein 1 subunit epsilon	10116	1
452	2.71	2.71	2.541	IPI00366220.3	Cpsf6 cleavage and polyadenylation specific factor 6	10116	1
453	2.64	2.64	2.757	IPI00779545.1	Rbms1 43 kDa protein	10116	1
454	2.64	2.64	16.2	IPI00230865.7	Gmfb Glia maturation factor beta	10116	1
455	2.62	2.62	0.8388	IPI00205166.3	Itga6 similar to integrin alpha 6 isoform 2	10116	1
456	2.62	2.62	6.498	IPI00364932.2	Rsu1;LOC684929 Ras suppressor protein 1	10116	2
457	2.3	2.3	5.963	IPI00231639.7	Gstm1 Glutathione S-transferase Mu 1	10116	1
458	2.57	4.57	10.6	IPI00373197.1	Pgrmc2 Membrane-associated progesterone receptor component 2	10116	2
459	2.52	2.72	2.121	IPI00869528.2	Rars arginyl-tRNA synthetase	10116	1
460	2.63	2.63	0.6	IPI00326140.3	Pzp Alpha-1-macroglobulin	10116	1
461	2.46	2.48	3.284	IPI00202658.1	Hibadh 3-hydroxyisobutyrate dehydrogenase, mitochondrial	10116	1
462	2.43	2.43	4.571	IPI00215465.1	Cryab Alpha-crystallin B chain	10116	1
463	2.43	2.43	11.62	IPI00210812.1	Commd9 COMM domain containing 9	10116	1
464	2.42	2.43	4.861	IPI00476295.7	Ahcy Adenosylhomocysteinase	10116	1
465	2.42	2.42	1.504	IPI00210090.3	Hnrnpu SP120	10116	1
466	2.4	2.4	6.093	IPI00208061.3	Atp1b3 Sodium/potassium-transporting ATPase subunit beta-3	10116	1
467	2.38	2.38	4.545	IPI00326141.5	Gfer FAD-linked sulfhydryl oxidase ALR	10116	1
468	2.37	2.37	3.534	IPI00476171.5	Csf1 Macrophage colony-stimulating factor 1	10116	1
469	2.37	2.37	8.889	IPI00231825.5	Rbp1 Retinol-binding protein 1	10116	1
470	2.37	2.37	5.189	IPI00188330.1	Ndufs8 Ndufs8 protein	10116	1
471	2.34	2.34	5.199	IPI00203390.3	Ppp1cb Serine/threonine-protein phosphatase PP1-beta catalytic subunit	10116	1
472	2.32	2.32	1.872	IPI00563516.1	Cars cysteinyl-tRNA synthetase	10116	1
473	2.32	2.32	5.286	IPI00362488.1	Gorasp2 Golgi reassembly stacking protein 2	10116	1
474	2.3	2.3	4.83	IPI00200806.3	Ada Adenosine deaminase	10116	1
475	2.29	2.32	3.152	IPI00554213.1	LOC680308 hypothetical protein LOC680308	10116	1
476	2.29	2.29	1.652	IPI00781123.1	Xpnpep1 75 kDa protein	10116	1
477	2.28	2.29	1.611	IPI00196508.1	Amph Amphiphysin	10116	1
478	2.27	2.27	2.906	IPI00200195.2	P76 Putative phospholipase B-like 2	10116	1
479	2.26	2.26	14.81	IPI00231434.6	Fkbp1a Peptidyl-prolyl cis-trans isomerase FKBP1A	10116	2
480	2.25	3.97	47.73	IPI00231695.6	Tmsb10 Thymosin beta-10	10116	6
481	2.25	2.85	2.492	IPI00470238.3	Cd47 Isoform 2 of Leukocyte surface antigen CD47	10116	1
482	2.25	2.25	8.075	IPI00207707.1	MGC72560 UPF0404 protein C11orf59 homolog	10116	1
483	2.24	2.24	9.028	IPI00362610.1	- 17 kDa protein	10116	1
484	2.24	2.24	17.33	IPI00208551.3	LOC679934 similar to chromosome 3 open reading frame 10	10116	1
485	2.23	2.51	0.8934	IPI00360916.3	Gcc2 GRIP and coiled-coil domain containing 2	10116	1
486	2.21	2.21	5.747	IPI00208326.1	Eef1e1 Eukaryotic translation elongation factor 1 epsilon 1	10116	1
487	2.32	2.23	1.804	IPI00366945.3	Col5a2 similar to Collagen alpha-2(V) chain precursor	10116	2
488	2.19	2.19	6.863	IPI00778329.1	- 24 kDa protein	10116	1
489	2.17	2.17	2.712	IPI00400578.1	Hp1bp3 Heterochromatin protein 1-binding protein 3	10116	1
490	2.15	2.15	1.396	IPI00231954.5	Pfkp 6-phosphofructokinase type C	10116	1
491	2.15	2.15	5.042	IPI00471722.1	Psmb6 Proteasome subunit beta type-6	10116	1
492	2.15	2.15	11.04	IPI00213058.1	RGD620382 c-Myc-responsive protein Rcl	10116	1
493	2.14	2.14	5.07	IPI00231925.8	Gnai2 Guanine nucleotide-binding protein G(i), alpha-2 subunit	10116	1
494	2.13	2.13	0.5488	IPI00382214.1	- Ab2-371	10116	1
495	2.13	2.13	2.336	IPI00215291.3	Bat1a Spliceosome RNA helicase Bat1	10116	1
496	2.13	2.13	8.837	IPI00193522.3	Sec22b Vesicle-trafficking protein SEC22b	10116	1
497	2.12	2.12	5.703	IPI00555182.1	Necap2 Isoform 1 of Adaptin ear-binding coat-associated protein 2	10116	1
498	2.12	2.12	11.71	IPI00201307.1	Uqcrbl;Uqcrb Uqcrb_predicted protein	10116	2
499	2.12	2.12	9.655	IPI00779758.1	RGD1565037 selenoprotein M precursor	10116	1
500	2.11	3.88	10.5	IPI00231686.5	Cd63 CD63 antigen	10116	3
501	2.11	2.12	2.222	IPI00870088.1	Swap70 SWA-70 protein	10116	1
502	2.11	2.11	7.303	IPI00768299.1	Arpc3 Actin related protein 2/3 complex, subunit 3	10116	1
503	2.1	2.13	2.448	IPI00207370.1	Ppp1r9b Neurabin-2	10116	1
504	2.1	2.11	1.398	IPI00230819.2	Erap1 Erap1 protein	10116	1
505	2.1	2.1	7.328	IPI00767363.1	Glipr2 similar to GLI pathogenesis-related 2	10116	1
506	2.09	2.09	4.14	IPI00191959.6	Atg3 Autophagy-related protein 3	10116	1
507	2.08	2.25	2.099	IPI00327143.1	Alpl Alkaline phosphatase, tissue-nonspecific isozyme	10116	1
508	2.08	2.08	2.697	IPI00870489.2	Snx2 sorting nexin 2	10116	1
509	2.13	2.13	5.034	IPI00390343.6	Rpl6;RGD1563476 60S ribosomal protein L6	10116	1
510	2.07	2.07	3.704	IPI00198796.1	Rwdd1 RWD domain-containing protein 1	10116	1
511	2.06	2.06	1.471	IPI00362106.2	Fermt2 Fermitin family homolog 2	10116	1
512	2.06	2.06	5.325	IPI00206403.1	Lum Lumican	10116	1
513	2.05	2.05	0.8832	IPI00392886.4	A2m Alpha-2-macroglobulin	10116	1
514	2.05	2.05	2.542	IPI00192495.3	Ncstn Isoform 1 of Nicastrin	10116	1
515	2.05	2.05	3.448	IPI00454486.2	Fez2;Zrp Fez2 protein	10116	1
516	2.05	2.05	3.902	IPI00206258.1	Bad Isoform Alpha of Bcl2 antagonist of cell death	10116	1
517	2.05	2.05	2.647	IPI00564841.1	Hrb 55 kDa protein	10116	1
518	2.05	2.05	7.368	IPI00230845.5	Freq Neuronal calcium sensor 1	10116	1
519	2.05	2.05	4.262	IPI00199726.5	Slc7a6os similar to solute carrier family 7, member 6 opposite strand	10116	1
520	2.04	2.04	3.302	IPI00371860.2	Sf3b4 Splicing factor 3B subunit 4	10116	1
521	2.04	2.04	10.67	IPI00371621.1	Mcee methylmalonyl CoA epimerase	10116	1
522	2.03	2.06	3.16	IPI00205097.1	Khdrbs1 KH domain-containing, RNA-binding, signal transduction-associated protein 1	10116	2
523	2.03	2.04	12.05	IPI00199655.1	LOC679886;RGD1309846 similar to Charged multivesicular body protein 4b	10116	1
524	2.03	2.03	3.957	IPI00206112.1	Ccdc5 Coiled-coil domain-containing protein 5	10116	1
525	2.03	2.03	9.764	IPI00371410.5	RGD1309471 Isoform 1 of SAPK substrate protein 1	10116	1
526	2.03	2.03	2.434	IPI00371236.3	Tufm Elongation factor Tu, mitochondrial	10116	1
527	2.03	2.03	2.521	IPI00480709.1	Cpe Carboxypeptidase E	10116	1
528	2.02	2.05	2.269	IPI00569357.1	Glt25d1 Glycosyltransferase 25 domain containing 1	10116	1
529	2.02	2.03	2.086	IPI00324618.3	Uso1 General vesicular transport factor p115	10116	1
530	2.01	8.04	20.83	IPI00230986.1	Rtn4 Isoform 2 of Reticulon-4	10116	6
531	2.01	2.26	6.167	IPI00362243.7	Ak3 GTP:AMP phosphotransferase mitochondrial	10116	1
532	2.1	2.1	8.28	IPI00230939.4	Rpl24 60S ribosomal protein L24	10116	1
533	2.01	2.02	0.9414	IPI00363771.3	Eif3s9 108 kDa protein	10116	1
534	2.01	2.02	2.83	IPI00324302.3	Acat1 Acetyl-CoA acetyltransferase, mitochondrial	10116	1
535	2.01	2.02	4.375	IPI00471794.1	Npl N-acetylneuraminate lyase	10116	1
536	2.01	2.01	1.885	IPI00372186.4	- similar to proline arginine rich coiled coil 1 isoform 5	10116	1
537	2.01	2.01	0.8691	IPI00370450.3	Plxnb2 plexin B2	10116	1
538	2.01	2.01	3.373	IPI00198080.1	Pcyox1 Prenylcysteine oxidase	10116	1
539	2.01	2.01	2.131	IPI00195961.1	Nolc1 Nucleolar phosphoprotein p130	10116	1
540	2.01	2.01	1.657	IPI00555259.4	Matr3 Matrin-3	10116	1
541	2.01	2.01	8.14	IPI00201031.5	Cirbp Cold-inducible RNA-binding protein	10116	1
542	2.01	2.01	3.815	IPI00192736.1	Drg1 Developmentally regulated GTP binding protein 1	10116	1
543	2.01	2.01	5.19	IPI00882405.1	Dci Dodecenoyl-Coenzyme A delta isomerase	10116	1
544	2.01	2.01	6.623	IPI00201500.8	Rps14 40S ribosomal protein S14	10116	1
545	2.01	2.01	3.901	IPI00785564.2	Sdhb Succinate dehydrogenase [ubiquinone] iron-sulfur subunit, mitochondrial	10116	1
546	2.01	2.01	9.489	IPI00362949.1	Uqcrfs1 Cytochrome b-c1 complex subunit Rieske, mitochondrial	10116	1
547	2.01	2.01	7	IPI00358463.1	Arhgdib Rho, GDP dissociation inhibitor (GDI) beta	10116	1
548	2.01	2.01	5.714	IPI00421879.1	Pdcd10 Programmed cell death protein 10	10116	1
549	2	46.04	62.92	IPI00475639.4	Tubb2a Tubulin beta-2A chain	10116	60
550	2	40.9	50.56	IPI00400573.1	Tubb2c Tubulin beta-2C chain	10116	54
551	2	22.06	38.41	IPI00554194.1	Calu calumenin isoform b	10116	20
552	2	11.43	8.405	IPI00369635.3	Rdx Radixin	10116	7
553	2	5.37	5.353	IPI00656385.1	LOC688288 Similar to DEAD (Asp-Glu-Ala-Asp) box polypeptide 48	10116	2
554	2	4.21	14.58	IPI00656454.2	Hmga1 Isoform HMG-Y of High mobility group protein HMG-I/HMG-Y	10116	2
555	3.1	3.1	2.718	IPI00400737.4	Gcx1 granulosa cell HMG-box protein 1	10116	1
556	2	2.44	5.181	IPI00231137.5	Csrp2 Cysteine and glycine-rich protein 2	10116	1
557	2	2.28	6.312	IPI00208219.1	Stx17 Syntaxin-17	10116	1
558	2	2.18	31.11	IPI00205563.1	Tmsbl1 Rattus norvegicus thymosin beta-like protein	10116	1
559	2	2.11	4.545	IPI00201137.1	Cope Coatomer protein complex, subunit epsilon	10116	1
560	2.1	2.1	3.562	IPI00392306.1	Sh3glb1 Endophilin-B1	10116	1
561	2	2.07	4.377	IPI00231106.5	Mpst 3-mercaptopyruvate sulfurtransferase	10116	1
562	2	2.06	12.9	IPI00373435.1	Map2k1ip1 Mitogen-activated protein kinase kinase 1-interacting protein 1	10116	1
563	2	2.04	4.29	IPI00210901.1	Cd38 ADP-ribosyl cyclase 1	10116	1
564	2	2.04	9.924	IPI00202384.3	Fam107b Protein FAM107B	10116	1
565	2	2.03	4.11	IPI00369330.1	Ttc1 Tetratricopeptide repeat domain 1	10116	1
566	2	2.02	2.864	IPI00560148.2	Tes Testin	10116	1
567	2	2.01	1.966	IPI00765153.1	Dlat similar to dihydrolipoamide S-acetyltransferase	10116	1
568	2	2.01	4.19	IPI00869713.1	Bag1 Bcl2-associated athanogene 1 isoform 1L	10116	1
569	2	2.01	5.932	IPI00464486.1	Pon2 Serum paraoxonase/arylesterase 2	10116	1
570	2	2.01	5.181	IPI00371432.2	Lpxn Leupaxin	10116	1
571	2	2	1.226	IPI00208824.1	Gak Cyclin G-associated kinase	10116	1
572	2	2	1.192	IPI00211008.2	Scaf1 Splicing factor, arginine/serine-rich 19	10116	1
573	2	2	5.666	IPI00359450.3	Vps37c vacuolar protein sorting 37C	10116	1
574	2	2	2.244	IPI00870307.2	Papss1 Papss1 protein	10116	1
575	2	2	3.636	IPI00388137.1	Wipf2 similar to Wire protein	10116	1
576	2	2	0.8857	IPI00372727.3	Sec24b SEC24 related gene family, member B	10116	1
577	2	2	3.469	IPI00362117.3	LOC690043 55 kDa protein	10116	1
578	2	2	3.065	IPI00203753.1	Pspc1 Paraspeckle component 1	10116	1
579	2	2	4.306	IPI00767473.1	LOC684567 similar to ATP synthase, H+ transporting, mitochondrial F0 complex, subunit f, isoform 2	10116	1
580	2	2	2.889	IPI00765134.1	Hnrnpl similar to heterogeneous nuclear ribonucleoprotein L	10116	1
581	2	2	1.33	IPI00364191.1	Uba6 ubiquitin-like modifier activating enzyme 6	10116	1
582	2	2	1.835	IPI00194924.1	Ppp1r10 Serine/threonine-protein phosphatase 1 regulatory subunit 10	10116	1
583	2	2	2.062	IPI00559910.1	Rbmxrtl Heterogeneous nuclear ribonucleoprotein G	10116	1
584	2	2	3.252	IPI00464718.1	Ddx5 DEAD (Asp-Glu-Ala-Asp) box polypeptide 5	10116	1
585	2	2	3.927	IPI00366107.2	Lsp1 lymphocyte specific 1	10116	1
586	2	2	3.155	IPI00363197.4	Mbd2 Mbd2 protein	10116	1
587	2	2	3.38	IPI00359688.3	Abhd4 abhydrolase domain containing 4	10116	1
588	2	2	2.179	IPI00212741.8	Pfkl 6-phosphofructokinase, liver type	10116	2
589	2	2	1.575	IPI00211698.1	Flii Flightless I homolog	10116	1
590	2	2	6.422	IPI00199386.1	- 22 kDa protein	10116	1
591	2	2	5.859	IPI00196107.1	Atp5f1 ATP synthase subunit b, mitochondrial	10116	1
592	2	2	3.212	IPI00193827.3	Npap60 Nucleoporin 50 kDa	10116	1
593	2	2	2.464	IPI00765122.1	Aplp2 similar to Amyloid-like protein 2 precursor (Sperm membrane protein YWK-II) isoform 2	10116	1
594	2	2	4.114	IPI00558908.1	Slc9a3r2 35 kDa protein	10116	1
595	2	2	4.469	IPI00421326.3	Dnajb11 DnaJ homolog subfamily B member 11	10116	1
596	2	2	1.647	IPI00214474.1	Gnl1 Guanine nucleotide-binding protein-like 1	10116	1
597	2	2	3.268	IPI00207663.2	Ctsz Cathepsin Z	10116	1
598	2	2	2.424	IPI00200353.1	Ril PDZ and LIM domain protein 4	10116	1
599	2	2	2.935	IPI00199305.1	Atp6v1b2 Vacuolar ATP synthase subunit B, brain isoform	10116	1
600	2	2	3.562	IPI00191512.4	Rrs1 Ribosome biogenesis regulatory protein homolog	10116	1
601	2	2	6.475	IPI00189490.3	Osap ovary-specific acidic protein	10116	1
602	2	2	3.097	IPI00188924.4	Uqcrc2 Cytochrome b-c1 complex subunit 2, mitochondrial	10116	1
603	2	2	4.124	IPI00360894.4	Cadm4 Cell adhesion molecule 4	10116	2
604	2	2	4.676	IPI00760152.1	Cyb5r3 Isoform 3 of NADH-cytochrome b5 reductase 3	10116	1
605	2	2	6.915	IPI00230917.7	Rpl18 60S ribosomal protein L18	10116	1
606	2	2	6.048	IPI00480843.3	RGD1565588 similar to calcium binding protein P22	10116	1
607	2	2	7.692	IPI00454495.3	Rab31 RAB31, member RAS oncogene family	10116	1
608	2	2	14.81	IPI00421723.1	Tbca Tubulin-specific chaperone A	10116	1
609	2	2	5.389	IPI00371263.1	Iscu IscU iron-sulfur cluster scaffold homolog	10116	1
610	2	2	2.734	IPI00370896.1	Zcchc8 zinc finger, CCHC domain containing 8	10116	1
611	2	2	9.677	IPI00765221.1	LOC683961 similar to ribosomal protein S13	10116	2
612	2	2	3.226	IPI00365366.2	Bcl2l13 BCL2-like 13	10116	1
613	2	2	3.117	IPI00357924.1	Idh3B Isocitrate dehydrogenase [NAD] subunit beta, mitochondrial	10116	1
614	2	2	3.797	IPI00337173.1	Cd276 CD276 antigen	10116	1
615	2	2	2.412	IPI00337168.5	Cct4 T-complex protein 1 subunit delta	10116	1
616	2	2	5.727	IPI00331757.3	Fam3c FAM3C-like protein	10116	1
617	2	2	3.286	IPI00213989.2	Tpbg Trophoblast glycoprotein	10116	1
618	2	2	2.594	IPI00207199.3	Ctgf Connective tissue growth factor	10116	1
619	2	2	3.654	IPI00206190.1	Nosip nitric oxide synthase interacting protein	10116	1
620	2	2	9.722	IPI00194259.1	Med21 mediator complex subunit 21	10116	1
621	2	2	5.183	IPI00324939.2	Plaur Isoform 1 of Urokinase plasminogen activator surface receptor	10116	1
622	2	2	7.547	IPI00780381.1	Emd 18 kDa protein	10116	1
623	2	2	13.33	IPI00627074.2	Cd99 hypothetical protein	10116	1
624	2	2	2.083	IPI00394353.1	Hexa Beta-hexosaminidase subunit alpha	10116	1
625	2	2	4.286	IPI00365946.3	Cip29 Nuclear protein Hcc-1	10116	1
626	2	2	6.693	IPI00365662.1	Atp5sl ATP synthase subunit s-like protein	10116	1
627	2	2	11.2	IPI00768386.2	LOC690384 similar to ribosomal protein L31	10116	1
628	2	2	4.727	IPI00358845.4	Prosc proline synthetase co-transcribed	10116	1
629	2	2	6.701	IPI00231780.5	H1f0 Histone H1.0	10116	1
630	2	2	8.571	IPI00212052.3	Ndufs4 NADH dehydrogenase [ubiquinone] iron-sulfur protein 4, mitochondrial	10116	1
631	2	2	10.88	IPI00201548.1	Carhsp1 Calcium-regulated heat stable protein 1	10116	2
632	2	2	7.317	IPI00201325.1	Txndc17 Thioredoxin domain containing 17	10116	1
633	2	2	8.095	IPI00193981.3	Bag2 Bag2 protein	10116	1
634	2	2	8.458	IPI00188584.1	Psmb2 Proteasome subunit beta type-2	10116	1
635	2	2	12.82	IPI00870865.1	Hbxip hepatitis B virus x interacting protein	10116	1
636	2	2	10.14	IPI00870805.1	Edf1 Endothelial differentiation-related factor 1	10116	1
637	2	2	6.909	IPI00367908.3	LOC365601 Autophagy protein 5	10116	1
638	2	2	13.16	IPI00777091.1	- 13 kDa protein	10116	1
639	2	2	35.09	IPI00768033.2	Myeov2 hypothetical protein LOC681389	10116	1
640	2	2	19.67	IPI00373179.3	Rpl22l1 Ribosomal protein L22 like 1	10116	1
641	2	2	8.84	IPI00371185.2	RGD1311703 Similar to sid2057p	10116	1
642	2	2	10.81	IPI00365864.3	LOC688717 hypothetical protein LOC688717	10116	1
643	2	2	10.58	IPI00364861.3	RGD1307983 hypothetical protein	10116	1
644	2	2	16.67	IPI00364201.1	Lsm8 LSM8 homolog, U6 small nuclear RNA associated	10116	1
645	2	2	5.085	IPI00780740.1	- 20 kDa protein	10116	1
646	2	2	2.4	IPI00230946.4	Dpp7 Dipeptidyl-peptidase 2	10116	1
647	2	2	15.96	IPI00230855.5	S100a1 Protein S100-A1	10116	1
648	2	2	7.303	IPI00214461.1	Il1rn Interleukin-1 receptor antagonist protein	10116	1
649	2	2	12.75	IPI00210478.1	Mrp63 Mitochondrial ribosomal protein 63	10116	1
650	2	2	7.647	IPI00205496.1	Xtp3tpa XTP3-transactivated gene A protein homolog	10116	1
651	2	2	20.2	IPI00202159.1	Dpy30 AIP1	10116	2
652	2	2	6.468	IPI00200427.2	Rab9 Ras-related protein Rab-9A	10116	1
653	2	2	6.667	IPI00197605.2	Snap23 Synaptosomal-associated protein 23	10116	1
654	2	2	6.512	IPI00196794.3	Rab14 Ras-related protein Rab-14	10116	1
655	2	2	10.69	IPI00193245.1	Mrpl50 mitochondrial ribosomal protein L50	10116	1
656	2	2	12.99	IPI00192188.4	Crip Cysteine-rich protein 1	10116	1
657	2	2	8.036	IPI00191312.1	Ndufa7 Ndufa7 protein	10116	1
658	2	2	18.42	IPI00190848.1	Triap1 TP53 regulated inhibitor of apoptosis 1	10116	1
659	2	2	5.051	IPI00886430.1	LOC683667 LOC683667 protein	10116	1
660	2	2	13.11	IPI00555275.1	- 6 kDa protein	10116	1
661	2	2	4.663	IPI00464735.1	Lyar Cell growth-regulating nucleolar protein	10116	1
662	2	2	7.746	IPI00417749.1	Tomm22 TOM22	10116	1
663	2	2	11.76	IPI00372816.3	RGD1306917 hypothetical protein LOC361805	10116	1
664	2	2	6.294	IPI00370681.1	Capza2 F-actin-capping protein subunit alpha-2	10116	1
665	2	2	6.643	IPI00370038.1	Ifi35 Interferon-induced protein 35	10116	1
666	2	2	14.75	IPI00360511.4	Scoc Short coiled-coil protein	10116	1
667	2	2	7.222	IPI00359022.1	Trappc3 Trafficking protein particle complex subunit 3	10116	1
668	2	2	6.639	IPI00215064.1	RGD1305045 hypothetical protein LOC296050	10116	1
669	2	2	11.73	IPI00211488.2	Ccdc32 Uncharacterized protein C15orf57 homolog	10116	1
670	2	2	20.48	IPI00210871.1	Timm8b Mitochondrial import inner membrane translocase subunit Tim8 B	10116	1
671	2	2	32.89	IPI00202706.1	Hsbp1 Heat shock factor-binding protein 1	10116	1
672	2	2	3.226	IPI00196145.1	Ifi30 Interferon gamma inducible protein 30	10116	1
673	1.83	2	1.431	IPI00565749.1	Rai14 Isoform 1 of Ankycorbin	10116	1
674	1.78	1.79	4.484	IPI00366221.1	Rab21 Ras-related protein Rab-21	10116	1
675	1.76	1.8	2.394	IPI00210423.4	Pex14 Peroxisomal biogenesis factor 14	10116	1
676	1.72	1.8	0.8525	IPI00765210.1	LOC689581 similar to Eukaryotic translation initiation factor 5B (eIF-5B) (Translation initiation factor IF-2) isoform 1	10116	1
677	1.71	1.71	3.053	IPI00760118.1	Hsd11b1 Isoform 11-HSD1B of Corticosteroid 11-beta-dehydrogenase isozyme 1	10116	1
678	1.7	5.61	21.21	IPI00763567.1	RGD1561453 similar to ribosomal protein S12	10116	3
679	1.7	3.52	13.09	IPI00214953.3	Cbx5 Cbx5 protein	10116	2
680	1.7	1.72	1.104	IPI00565311.1	Nrp2 102 kDa protein	10116	1
681	1.7	1.71	1.288	IPI00202691.1	Casc3 Protein CASC3	10116	1
682	1.7	1.7	3.846	IPI00769135.1	Fosb similar to Protein fosB	10116	1
683	1.7	1.7	1.322	IPI00382218.1	Sec62 Ab2-292	10116	1
684	1.7	1.7	5.056	IPI00326309.2	Fxyd5 FXYD domain-containing ion transport regulator 5	10116	1
685	1.7	1.7	10.42	IPI00364983.3	Sec61b Sec61 beta subunit	10116	2
686	1.7	1.7	2.619	IPI00202520.1	Creld1 Cysteine-rich with EGF-like domain protein 1	10116	1
687	1.56	2.66	4.739	IPI00230927.1	Cltb Isoform Non-brain of Clathrin light chain B	10116	1
688	1.56	1.56	2.989	IPI00190898.6	Ubfd1 ubiquitin-binding protein homolog	10116	1
689	1.55	1.58	1.07	IPI00207675.4	Zeb2 Zfhx1b zinc finger homeobox 1b	10116	1
690	1.54	1.54	1.412	IPI00190179.3	Pygl Glycogen phosphorylase, liver form	10116	1
691	1.54	1.54	1.892	IPI00366847.1	Samd4b sterile alpha motif domain containing 4B	10116	1
692	1.53	1.67	1.639	IPI00829505.1	Lap3 Isoform 2 of Cytosol aminopeptidase	10116	1
693	1.53	1.54	1.196	IPI00364559.3	RGD1562646 similar to chromosome condensation protein G	10116	1
694	1.52	1.63	2.54	IPI00421600.8	Psmc2 26S protease regulatory subunit 7	10116	1
695	1.52	1.58	2.685	IPI00369684.2	Bag5 BAG family molecular chaperone regulator 5	10116	1
696	1.55	1.55	2.632	IPI00781679.1	Flot2 50 kDa protein	10116	1
697	1.52	1.54	3.448	IPI00206743.3	Tmem111 Transmembrane protein 111	10116	1
698	1.52	1.53	1.827	IPI00567836.2	Ptgs1 Ptgs1 protein	10116	1
699	1.52	1.52	3.438	IPI00366452.2	Creld2 Cysteine-rich with EGF-like domain protein 2	10116	1
700	1.52	1.52	5.381	IPI00204311.1	Ak3l1 Adenylate kinase isoenzyme 4, mitochondrial	10116	1
701	1.52	1.52	3.179	IPI00197555.6	Suclg1 Suclg1 protein	10116	1
702	1.52	1.52	4.669	IPI00869848.2	Akt1s1 AKT1 substrate 1	10116	1
703	1.52	1.52	2.273	IPI00209397.1	Coro1b Coronin-1B	10116	1
704	1.52	1.52	2.778	IPI00195384.2	RGD1559896 hypothetical protein LOC498967	10116	1
705	1.52	1.52	2.933	IPI00205800.1	Ccdc86 Coiled-coil domain-containing protein 86	10116	1
706	1.45	1.45	4.225	IPI00363976.2	Stom Stomatin	10116	1
707	1.42	1.42	4.407	IPI00230874.10	Blvra Biliverdin reductase A	10116	1
708	1.41	1.41	3.038	IPI00884566.1	Wtap Wilms' tumour 1-associating protein isoform a	10116	1
709	1.4	1.4	0.9192	IPI00207574.1	Slit3 Slit homolog 3 protein	10116	1
710	1.4	1.4	6.373	IPI00211765.3	Rfxap Regulatory factor X-associated protein	10116	1
711	1.4	1.4	5.714	IPI00808706.2	RGD1309730 RGD1309730 protein	10116	1
712	1.4	1.4	3.693	IPI00454529.2	Dtnbp1 Dysbindin	10116	1
713	1.4	1.4	4.124	IPI00367451.1	Pir Pirin	10116	1
714	1.4	1.4	9.036	IPI00206399.1	Txn2 Thioredoxin, mitochondrial	10116	1
715	1.35	1.35	11.21	IPI00212599.1	Hmga2 Non-histone chromosomal architectural protein HMGI-C	10116	1
716	1.34	1.34	2.88	IPI00201403.1	Ppm1a Protein phosphatase 1A	10116	1
717	1.33	1.33	5.19	IPI00188468.2	Fam54b Protein FAM54B	10116	1
718	1.31	1.31	4.36	IPI00325205.3	Pcyt1a Choline-phosphate cytidylyltransferase A	10116	1
719	1.3	1.3	15.46	IPI00204831.1	Timm8a1 Mitochondrial import inner membrane translocase subunit Tim8 A	10116	1
720	1.29	12.81	24.19	IPI00231631.13	Eno3 Beta-enolase	10116	10
721	1.23	26.12	45.89	IPI00189813.1	Acta1 Actin, alpha skeletal muscle	10116	25
722	1.22	4.36	6.824	IPI00366789.2	Rbbp4 retinoblastoma binding protein 4	10116	2
723	1.21	3.21	0.56	IPI00363849.2	Lamc1 similar to Laminin gamma-1 chain precursor	10116	1
724	4.01	4.03	3.194	IPI00190431.5	Ubap2 Putative uncharacterized protein Ubap2	10116	2
725	2	2	5.83	IPI00194388.5	Sdf2l1 RCG36668	10116	1
726	4.01	4.03	2.964	IPI00195929.2	Clip2 CAP-Gly domain-containing linker protein 2	10116	2
727	5.53	5.69	2.969	IPI00196703.2	Dctn1 Dynactin subunit 1	10116	3
728	11.04	11.11	19.4	IPI00199911.2	Arfip1 Arfaptin-1	10116	5
729	8.4	9.71	4.252	IPI00201608.5	Col5a1 Collagen alpha-1(V) chain	10116	5
730	4	4	6.522	IPI00202594.2	Fcgrt IgG receptor FcRn large subunit p51	10116	2
731	6.33	6.38	6.32	IPI00203857.5	Gripap1 Putative uncharacterized protein Gripap1	10116	4
732	4	4	3.077	IPI00206234.3	Ipo7 Putative uncharacterized protein Ipo7	10116	2
733	5.82	5.82	6.667	IPI00209960.4	Syap1 Synapse associated protein 1	10116	2
734	10.07	10.07	7.529	IPI00210116.3	Lman1 Protein ERGIC-53	10116	5
735	5.48	5.48	1.167	IPI00210360.3	Hspg2 394 kDa protein	10116	3
736	2.02	2.09	2.532	IPI00210503.5	Acsl4 Long-chain-fatty-acid--CoA ligase 4	10116	1
737	4.88	4.91	12.37	IPI00212309.3	Idi1 Isopentenyl-diphosphate Delta-isomerase 1	10116	2
738	2	5.08	14.98	IPI00212516.2	Tmed4 Tmed4 protein	10116	3
739	5.68	5.69	2.716	IPI00213847.3	Grn granulins isoform a	10116	1
740	4	4	15.29	IPI00215246.5	Ssna1 Ssna1 protein	10116	2
741	56.67	56.67	59.41	IPI00324741.3	Pdia3 Protein disulfide-isomerase A3	10116	47
742	7.95	7.95	12.84	IPI00327518.5	Arg1 Arginase-1	10116	3
743	2.24	2.24	0.5242	IPI00332022.6	Igf2r Mannose 6-phosphate/insulin-like growth factor II receptor	10116	1
744	29.37	29.39	8.03	IPI00362014.6	Tln1 talin	10116	17
745	2	2.01	1.925	IPI00362613.2	Cherp Putative uncharacterized protein Cherp	10116	1
746	2	2.04	1.188	IPI00363236.3	Lars Leucyl-tRNA synthetase	10116	1
747	3.72	3.72	2.789	IPI00363563.4	Aars Alanyl-tRNA synthetase, cytoplasmic	10116	2
748	2.4	2.4	5.906	IPI00364502.5	Nfu1 NFU1 iron-sulfur cluster scaffold homolog precursor	10116	1
749	2.9	2.9	1.246	IPI00364504.5	Copg Coatomer subunit gamma	10116	1
750	5.91	5.93	7.197	IPI00366785.5	Yars Tyrosyl-tRNA synthetase, cytoplasmic	10116	3
751	2.93	2.93	4.035	IPI00367702.4	Nhlrc3 rCG49974-like	10116	1
752	18.27	18.53	5.649	IPI00368391.4	RGD1309696 similar to KIAA2019 protein	10116	8
753	2.1	2.1	9.223	IPI00372004.3	Btf3 Basic transcription factor 3	10116	1
754	6	6	22.4	IPI00372007.4	Mrps36 mitochondrial ribosomal protein S36	10116	3
755	6.17	6.18	3.431	IPI00372458.3	Copa Copa protein	10116	3
756	4.07	4.07	3.922	IPI00372552.5	RGD1309543 phostensin	10116	2
757	2.96	2.96	1.257	IPI00372557.3	Vars Valyl-tRNA synthetase	10116	1
758	2	5.08	14.98	IPI00373294.4	Med4 Mediator of RNA polymerase II transcription subunit 4	10116	3
759	2.29	2.29	2.411	IPI00373753.5	Ptk7 102 kDa protein	10116	1
760	2	2	1.226	IPI00388257.4	Fbln2 fibulin 2 isoform 1	10116	1
761	1.7	1.7	2.994	IPI00390233.4	LOC500420 similar to CG12279-PA	10116	1
762	1.52	5.53	7.27	IPI00391752.3	Klc4 Putative uncharacterized protein Klc4	10116	3
763	6	6	14.4	IPI00392468.5	Cnpy4 Putative uncharacterized protein RGD1307636_predicted	10116	3
764	2.06	2.06	11.65	IPI00392676.4	Blvrb Biliverdin reductase B	10116	1
765	7.71	7.72	13.14	IPI00393787.3	Parva Alpha-parvin	10116	4
766	3.55	4.58	4.87	IPI00394110.3	Fubp3 MAP2 RNA trans-acting protein 2	10116	2
767	1.81	1.81	1.29	IPI00395316.6	Bicd2 bicaudal D homolog 2 isoform 1	10116	1
768	4.05	4.05	11	IPI00421451.5	Rps16 ribosomal protein S16	10116	2
769	2	2	5.479	IPI00422072.3	Guk1 guanylate kinase 1	10116	1
770	5.44	5.45	9.091	IPI00464871.4	Dbnl Isoform 1 of Drebrin-like protein	10116	3
771	2	2	27.45	IPI00476554.3	Gng2 guanine nucleotide binding protein (G protein), gamma 2 isoform 1	10116	1
772	4.34	4.48	2.841	IPI00557326.2	Erc1 Putative uncharacterized protein Erc1	10116	2
773	2	2.06	3.696	IPI00557984.3	Hsdl2 54 kDa protein	10116	1
774	6.16	6.66	1.286	IPI00559966.3	Golgb1 Putative uncharacterized protein Golgb1	10116	3
775	2.89	2.89	5.128	IPI00561668.3	RGD1564606 ribosomal protein L23a-like	10116	1
776	2.01	2.01	3.597	IPI00562850.2	Ptbp1 59 kDa protein	10116	1
777	4	4.01	21.56	IPI00563167.3	Bola2 Putative uncharacterized protein Bola2	10116	3
778	4	4	2.494	IPI00563876.3	Enah Putative uncharacterized protein Enah	10116	2
779	2	2	9.146	IPI00565591.3	Pcnp Similar to PEST-containing nuclear protein, isoform CRA_b	10116	1
780	2.24	2.27	0.641	IPI00763061.2	LOC683007 melanoma inhibitory activity 3-like	10116	1
781	2.01	2.01	1.012	IPI00763873.3	Itga11 integrin, alpha 11	10116	1
782	7.77	7.8	10.22	IPI00764713.3	Klc1 Isoform A of Kinesin light chain 1	10116	4
783	18.27	18.53	5.649	IPI00764966.2	RGD1309696 similar to KIAA2019 protein	10116	8
784	6.24	6.26	9.242	IPI00765842.4	Psmd11 Putative uncharacterized protein	10116	3
785	14.04	14.04	19.07	IPI00766031.2	Enth similar to Epsin-4 (Epsin-related protein) (EpsinR) (Enthoprotin) isoform 6	10116	8
786	248.5	248.5	52.44	IPI00766829.2	Ahnak AHNAK nucleoprotein isoform 1	10116	171
787	3.4	5.42	6.809	IPI00768751.2	Cbx1 RCG35120, isoform CRA_a	10116	3
788	13.34	13.36	6.422	IPI00769110.2	Rrbp1 ribosome binding protein 1 isoform 3	10116	6
789	16.54	16.54	7.045	IPI00776558.2	Cltc Putative uncharacterized protein Cltc	10116	8
790	91.54	91.54	26.57	IPI00776619.2	Spna2 Spectrin alpha chain, brain	10116	57
791	2	2.02	0.947	IPI00776642.3	Itga3 112 kDa protein	10116	1
792	1.4	1.4	7.059	IPI00776694.2	Ube2g1 20 kDa protein	10116	1
793	6.78	6.79	4.819	IPI00777537.2	Epb4.1l2 Putative uncharacterized protein ENSRNOP00000058049	10116	3
794	4.62	4.62	16.34	IPI00777581.2	Hdgfrp3 17 kDa protein	10116	3
795	2.07	2.09	2.16	IPI00777695.2	Immt Putative uncharacterized protein Immt	10116	1
796	13	13	14.94	IPI00778032.3	Rap1gds1 62 kDa protein	10116	6
797	30.22	30.22	14.27	IPI00778389.2	Ktn1 Putative uncharacterized protein ENSRNOP00000057455	10116	15
798	8	8	12.69	IPI00778442.2	Tor1aip1 Putative uncharacterized protein Tor1aip1	10116	5
799	1.53	1.77	0.3217	IPI00780028.2	Utrn 392 kDa protein	10116	1
800	1.85	1.85	1.702	IPI00780390.2	Iws1 Putative uncharacterized protein Iws1	10116	1
801	5.53	5.53	12.67	IPI00781021.2	Ssr1 Putative uncharacterized protein Ssr1	10116	4
802	2	2	6.931	IPI00781117.2	Commd1 15 kDa protein	10116	1
803	2.14	2.14	4.274	IPI00782070.2	Serpinb6a Serine (Or cysteine) peptidase inhibitor, clade B, member 6a	10116	1
804	5.3	5.4	7.732	IPI00798631.2	Ubqln1 62 kDa protein	10116	4
805	2.18	2.21	1.094	IPI00869708.2	Mrc1 Putative uncharacterized protein ENSRNOP00000024736	10116	1
806	4	4.01	11.45	IPI00869949.2	Chchd3 Putative uncharacterized protein Chchd3	10116	2
807	5.32	5.32	3.871	IPI00870777.2	Tcof1 Putative uncharacterized protein Tcof1	10116	3
808	9.24	9.24	6.389	IPI00870888.1	Itgav integrin, alpha V	10116	5
809	5.4	5.57	14.89	IPI00882480.2	Pcbp1 poly(rC) binding protein 1-like	10116	3
810	4	4	5.274	IPI00896761.2	LOC683788 Fascin	10116	2
811	1.7	2.55	3.819	IPI00911212.1	Map2k3 mitogen activated protein kinase kinase 3	10116	1
812	2	2	5.641	IPI00911324.1	RGD1306058 Similar to RIKEN cDNA 1110007C09 (Predicted), isoform CRA_a	10116	1
813	4	4	6.813	IPI00914200.1	Nsbp1;Nsbp1_predicted High mobility group nucleosome-binding domain-containing protein 5	10116	2
814	16.21	16.21	16.49	IPI00914765.1	Zyx zyxin	10116	10
815	1.52	1.52	6.989	IPI00923130.1	Vps29 Isoform 1 of Vacuolar protein sorting-associated protein 29	10116	1
816	6.64	6.64	15.9	IPI00923141.1	Ak2 Isoform 2 of Adenylate kinase 2, mitochondrial	10116	3
817	5.45	5.45	3.841	IPI00923716.1	Gsn Isoform 2 of Gelsolin	10116	2
818	39.64	39.64	6.404	IPI00944227.2	Plec Putative uncharacterized protein Plec1	10116	22
819	2.02	2.02	5.882	IPI00947703.1	Rras2 20 kDa protein	10116	1
820	2	2	10.49	IPI00947756.1	Bax Bcl2-associated X protein	10116	1
821	5.05	5.53	18.5	IPI00947757.1	Ube2k 21 kDa protein	10116	3
822	2.12	2.12	2.672	IPI00947794.1	Ttyh3 Putative uncharacterized protein Ttyh3	10116	1
823	3.71	3.72	2.651	IPI00947844.1	Srrm1 Putative uncharacterized protein Srrm1	10116	2
824	2	2	4.18	IPI00947865.1	Mtch2 34 kDa protein	10116	1
825	6	6	37.5	IPI00947942.1	Hn1 Putative uncharacterized protein Hn1	10116	3
826	4	4	7.692	IPI00947946.1	Luc7l 42 kDa protein	10116	2
827	4.04	4.04	7.843	IPI00948019.1	Fstl1 Ab2-379	10116	2
828	15.34	15.34	15.03	IPI00948049.1	Sf3b2 Putative uncharacterized protein Sf3b2	10116	8
829	2	2	0.932	IPI00948134.1	Luzp1 Putative uncharacterized protein Luzp1	10116	1
830	4	4.02	4.503	IPI00948162.1	Lima1 Epithelial protein lost in neoplasm isoform beta	10116	2
831	6	6	13.44	IPI00948191.1	Nsfl1c Putative uncharacterized protein Nsfl1c	10116	3
832	20.39	20.41	41.57	IPI00948363.1	Psme1 RCG23530	10116	16
833	3.05	3.33	1.726	IPI00948376.1	Rabep1 Putative uncharacterized protein Rabep1	10116	1
834	2.77	2.77	17.28	IPI00948428.1	Nedd8 Putative uncharacterized protein Nedd8	10116	2
835	5.7	5.7	6.427	IPI00948650.1	Cyp11a1 61 kDa protein	10116	3
836	4.75	4.78	2.985	IPI00948793.1	Ctnnd1 Putative uncharacterized protein Ctnnd1	10116	2
837	1.53	1.56	1.818	IPI00948941.1	Fnbp1l 69 kDa protein	10116	1
838	2	2	4.578	IPI00948998.1	Naga Putative uncharacterized protein Naga	10116	1
839	4.45	4.45	3.731	IPI00949023.1	Mst4 Putative uncharacterized protein Mst4	10116	2
840	2.24	2.24	2.313	IPI00949068.1	Pgm1 Putative uncharacterized protein Pgm1	10116	1
841	8.02	8.25	3.412	IPI00949156.1	Lmo7 Putative uncharacterized protein Lmo7	10116	4
842	9.95	9.95	10.78	IPI00949259.1	Cd44 77 kDa protein	10116	5
843	8.24	8.24	22.22	IPI00949307.1	Ppp3r1 18 kDa protein	10116	6
844	5.52	5.52	6.705	IPI00949314.1	Baiap2 Putative uncharacterized protein Baiap2	10116	3
845	2	2.01	1.2	IPI00949319.1	LOC290704 118 kDa protein	10116	1
846	2	2	3.148	IPI00949375.1	Aatf Putative uncharacterized protein Aatf	10116	1
847	6.41	6.41	8.621	IPI00949377.1	Ero1l Putative uncharacterized protein Ero1l	10116	4
848	67.94	67.94	21.52	IPI00949378.1	Myh9 Putative uncharacterized protein Myh9	10116	39
849	3.83	3.86	3.253	IPI00949424.1	Psmd1 26S proteasome p112 subunit	10116	2
850	2	2.04	1.981	IPI00949501.1	Slmap Putative uncharacterized protein Slmap	10116	1
851	8	8	13.6	IPI00949517.1	Actr3 Actin-related protein 3	10116	4
852	12	16.74	40.82	IPI00949530.1	Ywhaq Putative uncharacterized protein Ywhaq	10116	14
853	2	2	1.681	IPI00949618.1	Sfrs11 Splicing factor, arginine/serine-rich 11	10116	1
854	2	2	5	IPI00949630.1	Mdk Putative uncharacterized protein Mdk	10116	1
855	5.41	5.41	4.456	IPI00949775.1	Specc1 Putative uncharacterized protein Specc1	10116	3
856	23.39	46.31	32.28	IPI00949794.1	Actn1 Actn1 protein	10116	35
857	2.84	2.9	0.968	IPI00949850.1	Eif3s10 Eif3s10_predicted protein	10116	1
858	1.55	1.64	1.103	IPI00949903.1	Fyco1 Putative uncharacterized protein Fyco1	10116	1
859	6.01	6.03	3.804	IPI00949910.1	Atp2a2 Putative uncharacterized protein Atp2a2	10116	3
860	1.52	1.52	2.75	IPI00949917.1	Paip1 Putative uncharacterized protein Paip1	10116	1
861	8	8	11.86	IPI00950239.1	Bsg 30 kDa protein	10116	4
862	2	2	1.481	IPI00950241.1	Fkbp15 Putative uncharacterized protein Fkbp15	10116	1
863	5.22	5.22	38.54	IPI00950390.1	Dynlrb1 12 kDa protein	10116	3
864	2	2	8.247	IPI00950465.1	LOC689601 similar to density-regulated protein isoform 2	10116	1
865	2	2.01	2.582	IPI00950520.1	Pacsin3 Syndapin III	10116	1
866	9.69	9.69	13.57	IPI00950564.1	Gm2a Putative uncharacterized protein Gm2a	10116	4
867	3.1	3.1	2.641	IPI00950587.1	Pdgfrb Beta-type platelet-derived growth factor receptor	10116	2
868	5.77	5.77	5.385	IPI00950672.1	Aco2 85 kDa protein	10116	3
869	2.02	2.02	1.257	IPI00950733.1	Ogdh Putative uncharacterized protein Ogdh	10116	1
870	1.81	1.81	2.06	IPI00951057.1	Rpn2 72 kDa protein	10116	1
871	8.41	13.22	3.075	IPI00951259.1	Flnb Putative uncharacterized protein Flnb	10116	7
872	2.02	2.02	2.941	IPI00951274.1	Dync1i2 Putative uncharacterized protein Dync1i2	10116	1
873	4	4	13.18	IPI00951440.1	Tpd52l2 Tumor protein D52-like 2, isoform CRA_h	10116	2
874	5.4	5.4	9.348	IPI00951644.1	Fdps Ac2-125	10116	3
875	83.25	83.25	23.8	IPI00951791.1	Flna Filamin, alpha (Predicted), isoform CRA_a	10116	50
876	8.02	8.02	21.46	IPI00951911.1	Hprt1 Hypoxanthine-guanine phosporibosyltransferase	10116	4
877	9.5	9.5	10.24	IPI00951955.1	Stam Putative uncharacterized protein Stam	10116	4
878	2	10.1	22.6	IPI00951973.1	Csda 29 kDa protein	10116	5
879	18.19	18.19	35.44	IPI00951991.1	Aldoa 45 kDa protein	10116	12
880	12.32	12.44	13.17	IPI00952078.1	Pls3 Putative uncharacterized protein Pls3	10116	7
881	3.7	6.09	8.411	IPI00952351.1	Gfap 50 kDa protein	10116	4
882	4.19	4.19	9.486	IPI00952421.1	Dnajc8 Putative uncharacterized protein Dnajc8	10116	2
883	1.7	8.64	16.23	IPI00957180.1	LOC300303 Putative uncharacterized protein LOC300303	10116	4
884	6.5	6.68	4.189	IPI00957641.1	Ipo5 importin 5	10116	3
885	2.03	2.03	2.527	IPI00957693.1	Rabep2 Rabaptin, RAB GTPase binding effector protein 2	10116	1
886	17.06	17.06	13.3	IPI00957717.1	Plod2 procollagen-lysine, 2-oxoglutarate 5-dioxygenase 2 isoform 1	10116	8
887	6.82	6.82	2.73	IPI00957850.1	Itga5 Putative uncharacterized protein Itga5	10116	3
888	44.23	44.23	11.47	IPI00957985.1	Fn1 Putative uncharacterized protein Fn1	10116	25
889	10	10	38.36	IPI00958118.1	- Cytochrome c oxidase subunit 5A, mitochondrial-like	10116	8
890	14.4	14.45	3.317	IPI00958129.1	Col12a1 Putative uncharacterized protein Col12a1	10116	7
891	4	4.28	2.377	IPI00958442.1	LOC678741 Zinc finger CCCH domain-containing protein 4-like	10116	2
892	4.01	4.14	3.86	IPI00958621.1	- Fcho2-like	10116	2
893	4	4	6.39	IPI00959050.1	Lemd2 Putative uncharacterized protein ENSRNOP00000036495	10116	2
894	5.25	5.27	1.564	IPI00959453.1	Eif4g1 eukaryotic translation initiation factor 4, gamma 1 isoform 2	10116	2

## Sheet: Functions and Localization
The biological function and localization of indentified proteins of primary cultured SCs
N	Unused	Total	%Cov (95)	IPI Accession	Gene_Symbol and Name	Species	Peptides(95%)	Function	Location
1	5.94	7.04	18.87	IPI00187707.1	Ppic Peptidyl-prolyl cis-trans isomerase	10116	3	chaperone	Cytoplasm
2	10.16	32.79	49.65	IPI00187731.4	Tpm2 Isoform 2 of Tropomyosin beta chain	10116	27	cytoskeleton	Cytoplasm
3	5.65	5.65	10.18	IPI00187902.4	Cd9 CD9 antigen	10116	3	cell growth and migration	Plasma Membrane
4	5.66	5.75	6.215	IPI00188111.1	Cct6a Chaperonin subunit 6a	10116	3	chaperone	Cytoplasm
5	1.52	1.52	2.5	IPI00188158.1	Hmgcs1 Hydroxymethylglutaryl-CoA synthase, cytoplasmic	10116	1	metabolism	Cytoplasm
6	14.16	14.16	9.434	IPI00188330.1	Ndufs8 Ndufs8 protein	10116	2	transportation	Cytoplasm
7	4.7	4.7	9.343	IPI00188468.2	Fam54b Protein FAM54B	10116	2	transcription and translation	unknown
8	4.03	4.03	13.93	IPI00188584.1	Psmb2 Proteasome subunit beta type-2	10116	2	metabolism	Cytoplasm
9	4.73	4.73	27.06	IPI00188590.1	Fkbp7 FK506 binding protein 7	10116	5	metabolism	Cytoplasm
10	10	10	2.296	IPI00188671.1	Galk1 Galactokinase 1	10116	1	metabolism	Cytoplasm
11	1.56	1.56	6.25	IPI00188731.1	Cd48 CD48 antigen	10116	2	immune response and inflammatory response	Plasma Membrane
12	3.71	3.71	33.52	IPI00188909.3	Col1a1 Collagen alpha-1(I) chain	10116	63	ECM and ECM related	Extracellular Space
13	66.71	66.72	25.51	IPI00188921.1	Col1a2 Collagen alpha-2(I) chain	10116	36	ECM and ECM related	Extracellular Space
14	44.74	44.78	3.097	IPI00188924.4	Uqcrc2 Cytochrome b-c1 complex subunit 2, mitochondrial	10116	1	metabolism	Cytoplasm
15	8.94	8.94	13.84	IPI00189074.3	Pabpc1 Polyadenylate-binding protein 1	10116	7	transcription and translation	Cytoplasm
16	3.46	3.46	6.475	IPI00189490.3	Osap RCG50000, isoform CRA_c	10116	1	uncharacterized	unknown
17	2	2	8.163	IPI00189624.1	Hspb8 Heat shock protein beta-8	10116	2	chaperone	Cytoplasm
18	3.71	3.71	2.044	IPI00189768.2	Nupl1 Isoform p58 of Nucleoporin p58/p45	10116	1	transportation	Nucleus
19	38.55	38.55	54.91	IPI00189813.1	Acta1 Actin, alpha skeletal muscle	10116	37	cytoskeleton	Cytoplasm
20	12.34	12.48	1.412	IPI00190179.3	Pygl Glycogen phosphorylase, liver form	10116	1	metabolism	Cytoplasm
21	2	2	13.84	IPI00190375.1	Mesdc2 LDLR chaperone MESD	10116	3	chaperone	Extracellular Space
22	7.1	7.1	22.55	IPI00190377.2	Taldo1 Transaldolase	10116	7	metabolism	Cytoplasm
23	14.62	14.66	7.706	IPI00190431.5	Ubap2 Putative uncharacterized protein Ubap2	10116	5	uncharacterized	Cytoplasm
24	9.54	9.55	11.37	IPI00190499.5	Tpp1 Tripeptidyl-peptidase 1	10116	6	neurogenesis and development	Cytoplasm
25	9.78	9.79	13.38	IPI00190557.2	Phb2 Prohibitin-2	10116	3	transcription and translation	Cytoplasm
26	6.18	6.18	36.18	IPI00190559.3	Ube2n Ubiquitin-conjugating enzyme E2 N	10116	8	metabolism	Cytoplasm
27	8.93	8.93	4.405	IPI00190683.2	Gabpa Putative uncharacterized protein Gabpa	10116	2	transcription and translation	Nucleus
28	4	4.03	21.79	IPI00190701.5	Apoe Apolipoprotein E	10116	6	metabolism	Extracellular Space
29	11.73	11.73	35.53	IPI00190848.1	Triap1 RCG21156	10116	2	apoptosis	Cytoplasm
30	4	4	2.989	IPI00190898.6	Ubfd1 ubiquitin-binding protein homolog	10116	1	metabolism	unknown
31	1.4	1.4	13.28	IPI00191090.1	Bgn Biglycan	10116	4	ECM and ECM related	Extracellular Space
32	8.66	8.68	23.08	IPI00191112.1	Ndufab1 Putative uncharacterized protein Ndufab1	10116	8	transportation	Cytoplasm
33	4.62	4.63	8.036	IPI00191312.1	Ndufa7 RCG37550, isoform CRA_a	10116	1	transportation	Cytoplasm
34	3.7	3.7	12.73	IPI00191490.1	Rnf181 E3 ubiquitin-protein ligase RNF181	10116	1	transportation	unknown
35	5.4	5.4	36.1	IPI00191502.5	Psma5 Proteasome subunit alpha type-5	10116	7	metabolism	Cytoplasm
36	13.35	13.35	3.562	IPI00191512.4	Rrs1 Ribosome biogenesis regulatory protein homolog	10116	1	transportation	Nucleus
37	1.38	1.39	15.14	IPI00191681.1	Itgb1 Integrin beta-1	10116	15	cell adhesion	Plasma Membrane
38	23.25	23.27	1.344	IPI00191720.4	Col8a1 Putative uncharacterized protein Col8a1	10116	1	cell adhesion	Extracellular Space
39	53.49	53.49	4.441	IPI00191737.6	Alb Serum albumin	10116	4	transportation	Extracellular Space
40	6.44	6.44	5.839	IPI00191738.1	Gclm Glutamate--cysteine ligase regulatory subunit	10116	1	metabolism	Cytoplasm
41	4	4.03	8.061	IPI00191831.3	Zfp259 Similar to zinc finger protein	10116	3	signal transduction	Nucleus
42	4.02	4.02	4.14	IPI00191959.6	Atg3 Autophagy-related protein 3	10116	1	autophagy and autophagy related	Cytoplasm
43	10.6	10.66	4.376	IPI00192140.2	Fam129a Protein Niban	10116	3	transcription and translation	Cytoplasm
44	7.03	7.26	12.99	IPI00192188.4	Crip Cysteine-rich protein 1	10116	1	transportation	Cytoplasm
45	16.04	16.04	12.44	IPI00192301.2	Gpx1 Glutathione peroxidase 1	10116	2	oxidation reduction	Cytoplasm
46	4.83	4.85	25	IPI00192336.1	Anp32b Acidic leucine-rich nuclear phosphoprotein 32 family member B	10116	15	cell differentiation and proliferation	Nucleus
47	13.67	13.67	15.66	IPI00192486.1	Rps6 40S ribosomal protein S6	10116	3	metabolism	Cytoplasm
48	5.67	5.67	6.356	IPI00192495.3	Ncstn Isoform 1 of Nicastrin	10116	3	signal transduction	Plasma Membrane
49	6.46	6.47	2.095	IPI00192504.2	Mrc2 C-type mannose receptor 2	10116	2	transportation	Plasma Membrane
50	5.67	5.67	15.76	IPI00192541.4	Aip AH receptor-interacting protein	10116	4	chaperone	Nucleus
51	7.83	7.86	3.815	IPI00192736.1	Drg1 Developmentally regulated GTP binding protein 1	10116	1	cell differentiation and proliferation	Cytoplasm
52	2.01	2.01	44.31	IPI00192912.1	Rcn1 Reticulocalbin 1 (Predicted), isoform CRA_a	10116	11	others	Cytoplasm
53	19.26	19.26	23.24	IPI00192973.1	Nup62 Nuclear pore glycoprotein p62	10116	12	transportation	Nucleus
54	17.52	17.52	26.42	IPI00193108.1	Pycard Apoptosis-associated speck-like protein	10116	4	apoptosis	Cytoplasm
55	8.01	8.02	5.394	IPI00193151.1	Qdpr Dihydropteridine reductase	10116	1	oxidation reduction	Cytoplasm
56	7.38	7.39	19.18	IPI00193233.1	Cyb5b Cytochrome b5 type B	10116	4	transportation	Cytoplasm
57	4.02	4.02	10.69	IPI00193245.1	Mrpl50 Putative uncharacterized protein Mrpl50	10116	1	uncharacterized	Cytoplasm
58	4.11	4.11	14.81	IPI00193279.1	Oat Ornithine aminotransferase, mitochondrial	10116	5	metabolism	Cytoplasm
59	9.75	9.75	1.414	IPI00193335.3	- RCG28300	10116	1	uncharacterized	unknown
60	16.29	16.31	8.837	IPI00193522.3	Sec22b Vesicle-trafficking protein SEC22b	10116	1	transportation	Cytoplasm
61	8.05	8.07	6.551	IPI00193568.3	Dnm1l Isoform 4 of Dynamin-1-like protein	10116	3	neurogenesis and development	Cytoplasm
62	22.24	22.24	3.212	IPI00193827.3	Npap60 Nuclear pore complex protein Nup50	10116	1	transportation	Nucleus
63	5.57	5.57	17.14	IPI00193981.3	Bag2 Bag2 protein	10116	3	apoptosis	Cytoplasm
64	5.52	5.52	30.63	IPI00194042.3	Cox6a1 Cytochrome c oxidase subunit 6A1, mitochondrial	10116	4	oxidation reduction	Cytoplasm
65	6.02	6.02	7.101	IPI00194179.1	Scamp1 Secretory carrier-associated membrane protein 1	10116	2	transportation	Cytoplasm
66	4	4	37.87	IPI00194222.1	Cox4i1 Cytochrome c oxidase subunit 4 isoform 1, mitochondrial	10116	7	oxidation reduction	Cytoplasm
67	12.94	13.11	9.722	IPI00194259.1	Med21 SRB7 (Suppressor of RNA polymerase B) homolog (S. cerevisiae) (Predicted), isoform CRA_a	10116	1	transcription and translation	Nucleus
68	3.03	3.05	4.457	IPI00194324.2	Pdhb Pyruvate dehydrogenase E1 component subunit beta, mitochondrial	10116	1	oxidation reduction	Cytoplasm
69	14.02	14.02	5.909	IPI00194388.5	Sdf2l1 RCG36668	10116	1	transportation	Cytoplasm
70	2	2	65.79	IPI00194404.5	Nme1 Nucleoside diphosphate kinase A	10116	13	metabolism	Nucleus
71	20.39	20.4	5.357	IPI00194471.1	Psmd5 Proteasome (Prosome, macropain) 26S subunit, non-ATPase, 5 (Predicted), isoform CRA_b	10116	2	metabolism	Cytoplasm
72	4.1	4.12	4.1	IPI00194561.1	Sqstm1 Isoform 1 of Sequestosome-1	10116	1	autophagy and autophagy related	Cytoplasm
73	11.01	11.01	8.628	IPI00194728.1	Ilk Integrin-linked protein kinase	10116	3	signal transduction	Plasma Membrane
74	6	6	14.92	IPI00194880.1	Eif5 Eukaryotic translation initiation factor 5	10116	6	metabolism	Cytoplasm
75	12.7	12.7	1.835	IPI00194924.1	Ppp1r10 Serine/threonine-protein phosphatase 1 regulatory subunit 10	10116	1	signal transduction	Nucleus
76	15.16	15.19	3.641	IPI00194999.1	Tgfb3 Transforming growth factor beta-3	10116	1	neurogenesis and development	Extracellular Space
77	12.05	12.05	34.3	IPI00195160.1	Psap Sulfated glycoprotein 1	10116	31	transportation	Extracellular Space
78	40.85	40.86	47.84	IPI00195372.1	Eef1a1 Elongation factor 1-alpha 1	10116	27	metabolism	Cytoplasm
79	42.05	42.05	2.778	IPI00195384.2	RGD1559896 Similar to RIKEN cDNA 2310022B05	10116	1	uncharacterized	unknown
80	4	5.1	5	IPI00195655.1	Ccdc115 Similar to 2310061I09Rik protein	10116	1	uncharacterized	Cytoplasm
81	2.35	2.35	56.38	IPI00195673.1	Tubb6 Tubulin, beta 6	10116	48	cytoskeleton	Cytoplasm
82	20.39	48.6	17.04	IPI00195803.1	Ugdh UDP-glucose 6-dehydrogenase	10116	6	oxidation reduction	Nucleus
83	12.54	12.54	15.66	IPI00195860.1	LOC688386;Cox7a2 Cytochrome c oxidase subunit 7A2, mitochondrial	10116	1	uncharacterized	unknown
84	4.24	4.24	6.495	IPI00195929.2	Clip2 CAP-Gly domain-containing linker protein 2	10116	6	cytoskeleton	Cytoplasm
85	7.16	9.2	3.551	IPI00195961.1	Nolc1 Nucleolar and coiled-body phosphoprotein 1	10116	2	transcription and translation	Nucleus
86	4.25	4.26	8.984	IPI00196107.1	Atp5f1 ATP synthase subunit b, mitochondrial	10116	2	metabolism	Cytoplasm
87	3.76	4.06	3.226	IPI00196145.1	Ifi30 Interferon gamma inducible protein 30	10116	1	immune response and inflammatory response	Cytoplasm
88	1.41	1.42	3.824	IPI00196506.1	Igbp1 Immunoglobulin-binding protein 1	10116	1	immune response and inflammatory response	Cytoplasm
89	3.1	3.13	1.611	IPI00196508.1	Amph Amphiphysin	10116	1	transportation	Plasma Membrane
90	2.89	2.89	15.71	IPI00196648.5	Stx7 Syntaxin-7	10116	3	transportation	Plasma Membrane
91	6.19	6.19	2.966	IPI00196703.2	Dctn1 Dynactin subunit 1	10116	3	cytoskeleton	Cytoplasm
92	5.67	5.9	22.62	IPI00196751.2	Hspa1a;Hspa1b Heat shock 70 kDa protein 1A/1B	10116	16	chaperone	unknown
93	15.1	23.14	11.63	IPI00196794.3	Rab14 Ras-related protein Rab-14	10116	2	transportation	Cytoplasm
94	2.05	4.05	7.474	IPI00196865.4	Cdc42ep1 Cdc42 effector protein 1	10116	2	cell cycle and division	Extracellular Space
95	5.25	5.25	29.9	IPI00196994.1	Arhgdia Rho GDP-dissociation inhibitor 1	10116	9	metabolism	Cytoplasm
96	10.57	10.58	6.159	IPI00197074.3	Dag1 dystroglycan 1	10116	4	cell adhesion	Plasma Membrane
97	6.06	6.07	54.91	IPI00197129.1	Acta2 Actin, aortic smooth muscle	10116	32	cytoskeleton	Cytoplasm
98	16.33	32.66	11.56	IPI00197164.1	Icam1 Intercellular adhesion molecule 1	10116	6	cell adhesion	Plasma Membrane
99	11.71	11.71	33.33	IPI00197216.3	M6prbp1 mannose-6-phosphate receptor binding protein 1-like	10116	9	transportation	Cytoplasm
100	18.37	18.37	31.51	IPI00197553.1	Npm1 Isoform B23.1 of Nucleophosmin	10116	19	cell differentiation and proliferation	Nucleus
101	20.03	20.03	7.803	IPI00197555.6	Suclg1 Succinyl-CoA ligase [GDP-forming] subunit alpha, mitochondrial	10116	2	metabolism	Cytoplasm
102	4	4.01	6.328	IPI00197570.4	Sart1 U4/U6.U5 tri-snRNP-associated protein 1	10116	4	transcription and translation	Nucleus
103	9.3	9.39	74.77	IPI00197579.2	Tubb5 Isoform 1 of Tubulin beta-5 chain	10116	99	cytoskeleton	Cytoplasm
104	64.72	64.72	32.86	IPI00197605.2	Snap23 Synaptosomal-associated protein 23	10116	5	transportation	Plasma Membrane
105	8.83	8.83	2.649	IPI00197645.5	Ptgs2 Prostaglandin G/H synthase 2	10116	2	immune response and inflammatory response	Cytoplasm
106	2	2	22.78	IPI00197696.2	Mdh2 Malate dehydrogenase, mitochondrial	10116	7	metabolism	Cytoplasm
107	10.9	10.95	47.89	IPI00197711.1	Ldha L-lactate dehydrogenase A chain	10116	23	metabolism	Cytoplasm
108	35.09	35.09	7.322	IPI00197770.1	Aldh2 Aldehyde dehydrogenase, mitochondrial	10116	3	metabolism	Cytoplasm
109	11.34	11.34	22.05	IPI00198039.1	Ethe1 Ethylmalonic encephalopathy 1	10116	3	metabolism	Cytoplasm
110	6	6	3.373	IPI00198080.1	Pcyox1 Prenylcysteine oxidase	10116	1	oxidation reduction	Cytoplasm
111	9.68	10.05	1.247	IPI00198232.1	Tars Threonyl-tRNA synthetase, isoform CRA_a	10116	1	transcription and translation	Nucleus
112	43.12	43.14	19.33	IPI00198291.1	Atp6v1f V-type proton ATPase subunit F	10116	2	metabolism	Cytoplasm
113	9.49	9.5	17.1	IPI00198685.1	Pak1 Serine/threonine-protein kinase PAK 1	10116	9	signal transduction	Cytoplasm
114	15.67	15.68	15.13	IPI00198711.1	Mrpl53 Mitochondrial ribosomal protein L53	10116	1	metabolism	Cytoplasm
115	3.93	3.93	21.04	IPI00198720.1	Idh3a Isocitrate dehydrogenase [NAD] subunit alpha, mitochondrial	10116	8	metabolism	Cytoplasm
116	13.77	13.77	3.704	IPI00198796.1	Rwdd1 RWD domain-containing protein 1	10116	1	others	unknown
117	62.59	62.7	24.29	IPI00199114.5	Anp32a Acidic leucine-rich nuclear phosphoprotein 32 family member A	10116	7	transportation	Nucleus
118	10.82	12.23	14.91	IPI00199215.3	Ppil3 Peptidyl-prolyl cis-trans isomerase-like 3	10116	2	transcription and translation	Cytoplasm
119	4.05	4.06	19.57	IPI00199273.1	St13 Hsc70-interacting protein	10116	8	chaperone	Cytoplasm
120	17.05	17.05	2.935	IPI00199305.1	Atp6v1b2 V-type proton ATPase subunit B, brain isoform	10116	1	metabolism	Cytoplasm
121	4.12	4.12	15.83	IPI00199325.1	Htra1 Insulin-like growth factor binding protein 5 protease	10116	6	cell growth and migration	Extracellular Space
122	12.32	12.34	17.89	IPI00199386.1	Taf10 TAF10 RNA polymerase II, TATA box binding protein (TBP)-associated factor	10116	2	transcription and translation	Nucleus
123	4	4	14.05	IPI00199394.2	Cnp 2',3'-cyclic-nucleotide 3'-phosphodiesterase	10116	5	metabolism	Cytoplasm
124	7.61	7.61	7.666	IPI00199448.4	Lgals3bp Galectin-3-binding protein	10116	3	cell adhesion	Plasma Membrane
125	6.02	6.02	1.929	IPI00199465.1	Gls Glutaminase kidney isoform, mitochondrial	10116	1	metabolism	Cytoplasm
126	6.33	6.35	38.58	IPI00199636.1	Canx Calnexin	10116	36	chaperone	Cytoplasm
127	46.43	46.43	32.14	IPI00199655.1	LOC679886;Chmp4b RCG63680	10116	5	uncharacterized	unknown
128	7.71	7.74	9.836	IPI00199726.5	Slc7a6os solute carrier family 7, member 6 opposite strand	10116	2	transportation	unknown
129	6.86	6.86	21.98	IPI00199911.2	Arfip1 Arfaptin-1	10116	8	metabolism	Cytoplasm
130	16.07	16.14	6.231	IPI00200069.3	Sfxn3 Sideroflexin-3	10116	1	transportation	Cytoplasm
131	19	19.11	57.02	IPI00200145.1	Rplp1 60S acidic ribosomal protein P1	10116	13	metabolism	unknown
132	16.51	16.51	27.44	IPI00200147.1	Arbp 60S acidic ribosomal protein P0	10116	6	metabolism	Cytoplasm
133	12.23	12.25	2.906	IPI00200195.2	P76 Putative phospholipase B-like 2	10116	1	metabolism	Extracellular Space
134	2.33	2.33	3.922	IPI00200257.1	Cdh13 T-cadherin	10116	2	cell adhesion	Plasma Membrane
135	4.02	4.04	1.664	IPI00200271.1	Ehd4 Pincher	10116	1	transportation	Plasma Membrane
136	18.21	18.21	10.61	IPI00200353.1	Ril PDZ and LIM domain protein 4	10116	3	cytoskeleton	Cytoplasm
137	6.11	6.11	28.57	IPI00200367.1	- RCG29815, isoform CRA_a	10116	2	uncharacterized	unknown
138	12.37	12.37	6.468	IPI00200427.2	Rab9a Ras-related protein Rab-9A	10116	1	transportation	Cytoplasm
139	20.45	20.58	3.018	IPI00200747.1	Ece1 Isoform A of Endothelin-converting enzyme 1	10116	2	apoptosis	Plasma Membrane
140	3.72	3.72	21.68	IPI00200757.1	Fn1 Isoform 1 of Fibronectin	10116	51	ECM and ECM related	Plasma Membrane
141	79.25	79.25	4.83	IPI00200806.3	Ada Adenosine deaminase	10116	1	metabolism	Cytoplasm
142	3.21	3.22	35.25	IPI00200861.1	Pcna Proliferating cell nuclear antigen	10116	6	cell differentiation and proliferation	Nucleus
143	13.14	13.14	21.91	IPI00200898.3	Slc9a3r1 Na(+)/H(+) exchange regulatory cofactor NHE-RF1	10116	6	signal transduction	Plasma Membrane
144	14.24	14.24	18.59	IPI00200920.1	Khsrp Far upstream element-binding protein 2	10116	14	transcription and translation	Nucleus
145	23.57	23.78	8.14	IPI00201031.5	Cirbp Cold-inducible RNA-binding protein	10116	1	transcription and translation	Nucleus
146	4.01	4.04	37.14	IPI00201060.4	Lmna Lamin-A	10116	24	neurogenesis and development	Nucleus
147	34.32	34.32	5.195	IPI00201100.1	Ctsf Cathepsin F, isoform CRA_a	10116	2	metabolism	Cytoplasm
148	4	4	15.58	IPI00201137.1	Cope Coatomer protein complex, subunit epsilon (Predicted), isoform CRA_a	10116	3	transportation	Cytoplasm
149	6	6.11	0.2632	IPI00201213.4	LOC501546 LOC501546 protein	10116	1	metabolism	Nucleus
150	3.03	3.12	2.419	IPI00201218.3	Sgk3 Serine/threonine-protein kinase Sgk3	10116	1	signal transduction	Cytoplasm
151	54.12	54.13	3.385	IPI00201262.1	LOC297568;Mug1 Alpha-1-inhibitor 3	10116	5	immune response and inflammatory response	unknown
152	12.25	12.29	2.43	IPI00201279.2	Paf1 RNA polymerase II-associated factor 1 homolog	10116	1	transcription and translation	Nucleus
153	2.61	2.61	32.91	IPI00201300.2	Ptrf Polymerase I and transcript release factor	10116	14	transcription and translation	Nucleus
154	18.05	18.05	11.71	IPI00201307.1	Uqcrb-ps1;Uqcrb ubiquinol-cytochrome c reductase binding protein	10116	2	metabolism	Cytoplasm
155	4.13	4.13	7.317	IPI00201325.1	Txndc17 Thioredoxin-like 5 (Predicted), isoform CRA_b	10116	1	oxidation reduction	Cytoplasm
156	10.82	10.83	7.592	IPI00201403.1	Ppm1a Protein phosphatase 1A	10116	3	metabolism	Cytoplasm
157	6.1	6.1	3.825	IPI00201443.1	Rtcd1 RNA terminal phosphate cyclase domain 1	10116	1	transcription and translation	Nucleus
158	8.88	8.88	6.623	IPI00201500.8	Rps14 40S ribosomal protein S14	10116	1	metabolism	Cytoplasm
159	6.05	6.05	10.88	IPI00201548.1	Carhsp1 Calcium-regulated heat stable protein 1	10116	2	signal transduction	Cytoplasm
160	11.09	11.22	4.728	IPI00201608.5	Col5a1 Collagen alpha-1(V) chain	10116	6	ECM and ECM related	Extracellular Space
161	13.67	13.89	33.68	IPI00201699.3	Rhoa Transforming protein RhoA	10116	6	axon and synapse related protein	Cytoplasm
162	10.46	10.46	7.143	IPI00201705.1	Cdkn2c Cyclin-dependent kinase inhibitor 2c	10116	1	cell differentiation and proliferation	Nucleus
163	6.95	6.95	25.73	IPI00201868.1	Nenf Neudesin	10116	4	neurogenesis and development	Extracellular Space
164	6.31	6.31	1.623	IPI00201891.1	Hk3 Hexokinase-3	10116	1	metabolism	Cytoplasm
165	18.97	18.97	26.02	IPI00202109.3	Bid BH3-interacting domain death agonist	10116	3	apoptosis	Cytoplasm
166	6.36	6.36	29.29	IPI00202159.1	Dpy30 Protein dpy-30 homolog	10116	3	transportation	Nucleus
167	4.09	4.09	19.89	IPI00202238.1	Ndufb10 RCG32945	10116	4	transportation	Cytoplasm
168	5.95	5.95	12.77	IPI00202283.1	Psmd13 26S proteasome non-ATPase regulatory subunit 13	10116	3	metabolism	Cytoplasm
169	5.69	5.75	16.79	IPI00202384.3	Fam107b Protein FAM107B	10116	2	uncharacterized	unknown
170	14.06	14.06	2.619	IPI00202520.1	Creld1 Cysteine-rich with EGF-like domain protein 1	10116	1	neurogenesis and development	unknown
171	4.44	4.44	19.34	IPI00202570.1	Rab2a Ras-related protein Rab-2A	10116	3	transportation	Cytoplasm
172	6	6	6.522	IPI00202594.2	Fcgrt IgG receptor FcRn large subunit p51	10116	2	immune response and inflammatory response	Plasma Membrane
173	4	4.03	4.924	IPI00202616.1	Ndufs3 Putative uncharacterized protein Ndufs3	10116	1	apoptosis	Cytoplasm
174	12.75	12.79	7.463	IPI00202658.1	Hibadh 3-hydroxyisobutyrate dehydrogenase, mitochondrial	10116	2	metabolism	Cytoplasm
175	10.41	10.42	1.288	IPI00202691.1	Casc3 Protein CASC3	10116	1	transcription and translation	Nucleus
176	15.77	15.77	32.89	IPI00202706.1	Hsbp1 Heat shock factor-binding protein 1	10116	2	cytoskeleton	Nucleus
177	4	4	8.571	IPI00202850.2	Ccdc126 Ccdc126 protein	10116	1	uncharacterized	unknown
178	44.52	44.52	18.16	IPI00203250.1	Dpysl3 Isoform 2 of Dihydropyrimidinase-related protein 3	10116	9	transportation	Cytoplasm
179	17.99	21.01	21.99	IPI00203255.1	Pdcd6 programmed cell death 6	10116	4	apoptosis	Cytoplasm
180	8.04	8.04	13.78	IPI00203373.1	Ubqln4 Ubiquilin 4	10116	5	metabolism	Cytoplasm
181	6	10.13	5.199	IPI00203390.3	Ppp1cb Serine/threonine-protein phosphatase PP1-beta catalytic subunit	10116	1	cell cycle and division	Cytoplasm
182	6.02	6.04	4.373	IPI00203615.1	Ccdc104 Coiled-coil domain-containing protein 104	10116	1	uncharacterized	unknown
183	4.04	4.16	41.12	IPI00203725.2	Hmga1 Isoform HMG-I of High mobility group protein HMG-I/HMG-Y	10116	6	transcription and translation	Nucleus
184	7.7	7.7	16.88	IPI00203732.2	Pfdn2 Prefoldin subunit 2	10116	3	chaperone	Cytoplasm
185	4.83	4.83	3.065	IPI00203753.1	Pspc1 Paraspeckle component 1	10116	1	transcription and translation	Nucleus
186	4.38	4.38	47.06	IPI00203829.1	Atox1 Copper transport protein ATOX1	10116	6	transportation	Cytoplasm
187	6	6	9.789	IPI00203857.5	Gripap1 Putative uncharacterized protein Gripap1	10116	6	neurogenesis and development	Plasma Membrane
188	9.86	9.99	21.25	IPI00203974.2	Bag3 Bcl-2-interacting death suppressor	10116	14	autophagy and autophagy related	Cytoplasm
189	17.84	17.84	8.85	IPI00204043.5	Fam50a family with sequence similarity 50, member A	10116	2	cell cycle and division	Nucleus
190	4.34	4.35	8.772	IPI00204078.1	Nradd P75-like apoptosis-inducing death domain protein long isoform	10116	2	apoptosis	Extracellular Space
191	4	4	39.31	IPI00204099.5	Mcfd2 Multiple coagulation factor deficiency protein 2 homolog	10116	5	transportation	Cytoplasm
192	8	8	17.9	IPI00204111.2	Sep15 15 kDa selenoprotein	10116	3	chaperone	Cytoplasm
193	4.04	4.04	38.73	IPI00204206.1	Tpm1 tropomyosin 1 alpha chain isoform d	10116	13	cytoskeleton	Cytoplasm
194	4	26.57	17.69	IPI00204261.2	Kpnb1 Importin subunit beta-1	10116	15	transportation	Nucleus
195	22.83	22.84	5.381	IPI00204311.1	Ak3l1 Adenylate kinase isoenzyme 4, mitochondrial	10116	1	metabolism	Cytoplasm
196	10	10	11.76	IPI00204359.1	B2m Beta-2-microglobulin	10116	2	immune response and inflammatory response	Plasma Membrane
197	4.11	4.11	8.251	IPI00204365.2	Rpn1 Ribophorin1	10116	4	transportation	Cytoplasm
198	9.88	9.88	55.16	IPI00204375.2	Uchl1 Ubiquitin carboxyl-terminal hydrolase isozyme L1	10116	21	metabolism	Cytoplasm
199	17.25	17.25	13.88	IPI00204445.1	Ngfr Tumor necrosis factor receptor superfamily member 16	10116	5	Schwann Cell marker	Plasma Membrane
200	7.22	7.31	18.16	IPI00204483.1	Serpine1 Plasminogen activator inhibitor 1	10116	8	transportation	Extracellular Space
201	15.24	15.24	51.56	IPI00204703.5	Serpinh1 Serpin H1	10116	32	chaperone	Extracellular Space
202	40.61	40.61	3.691	IPI00204739.1	Stx4 Syntaxin-4	10116	1	transportation	Plasma Membrane
203	2.18	2.18	24.75	IPI00204748.1	S100a4 Protein S100-A4	10116	6	cell cycle and division	Cytoplasm
204	6.24	6.24	50.56	IPI00204818.2	S100a6 Protein S100-A6	10116	5	cell cycle and division	Cytoplasm
205	10.9	11.11	38.14	IPI00204831.1	Timm8a1 Mitochondrial import inner membrane translocase subunit Tim8 A	10116	3	chaperone	Cytoplasm
206	5.4	5.41	16.93	IPI00204984.1	Bst1 ADP-ribosyl cyclase 2	10116	4	signal transduction	Plasma Membrane
207	8.46	8.48	5.944	IPI00204993.1	Vasn RCG49849	10116	2	signal transduction	Plasma Membrane
208	33.55	33.67	4.316	IPI00205076.1	Lonp1 Lon protease homolog, mitochondrial	10116	3	metabolism	Cytoplasm
209	7.95	7.97	3.16	IPI00205097.1	Khdrbs1 KH domain-containing, RNA-binding, signal transduction-associated protein 1	10116	2	signal transduction	Nucleus
210	10	10	15.86	IPI00205132.2	Synj2bp Synaptojanin-2-binding protein	10116	2	signal transduction	Cytoplasm
211	2.01	2.01	2.05	IPI00205166.3	Itga6 integrin, alpha 6 isoform 2	10116	2	cell adhesion	Plasma Membrane
212	5.03	5.07	20.18	IPI00205223.1	Eif3k Putative uncharacterized protein Eif3k	10116	3	metabolism	Cytoplasm
213	6	6	18.62	IPI00205332.4	Etfa Electron transfer flavoprotein subunit alpha, mitochondrial	10116	4	transportation	Cytoplasm
214	8.01	8.01	32.56	IPI00205430.1	Sf3b5 RCG63240	10116	2	transcription and translation	Nucleus
215	3.4	3.4	4.228	IPI00205466.1	Cand1 Cullin-associated NEDD8-dissociated protein 1	10116	4	cell differentiation and proliferation	Cytoplasm
216	9.6	9.62	7.647	IPI00205496.1	Xtp3tpa dCTP pyrophosphatase 1	10116	1	metabolism	Cytoplasm
217	3.26	3.46	31.11	IPI00205563.1	Tmsbl1 Rattus norvegicus thymosin beta-like protein	10116	1	cytoskeleton	unknown
218	16.49	16.49	17.97	IPI00205598.1	Grpel1 GrpE protein homolog 1, mitochondrial	10116	3	transportation	Cytoplasm
219	6.14	6.34	2.933	IPI00205800.1	Ccdc86 Coiled-coil domain-containing protein 86	10116	1	uncharacterized	Nucleus
220	17.53	17.6	3.704	IPI00206056.1	Fas Tumor necrosis factor receptor superfamily member 6	10116	1	apoptosis	Plasma Membrane
221	10.43	10.43	3.957	IPI00206112.1	Haus1 HAUS augmin-like complex subunit 1	10116	1	cell cycle and division	Nucleus
222	10.28	10.28	3.654	IPI00206190.1	Nosip Putative uncharacterized protein Nosip	10116	1	oxidation reduction	Cytoplasm
223	4.05	4.05	7.385	IPI00206224.1	Dars Aspartyl-tRNA synthetase, cytoplasmic	10116	3	metabolism	Cytoplasm
224	5.15	5.18	3.083	IPI00206234.3	Ipo7 Putative uncharacterized protein Ipo7	10116	2	transportation	Nucleus
225	4	4	5.81	IPI00206254.4	Ggt1 Gamma-glutamyltranspeptidase 1	10116	3	metabolism	Cytoplasm
226	6.03	6.03	3.902	IPI00206258.1	Bad Isoform Alpha of Bcl2 antagonist of cell death	10116	1	apoptosis	Cytoplasm
227	2.05	2.05	11.55	IPI00206336.1	Lamp1 Lysosome-associated membrane glycoprotein 1	10116	6	autophagy and autophagy related	Plasma Membrane
228	10.37	10.41	9.036	IPI00206399.1	Txn2 Thioredoxin, mitochondrial	10116	1	apoptosis	Cytoplasm
229	1.4	1.4	5.325	IPI00206403.1	Lum Lumican	10116	1	ECM and ECM related	Extracellular Space
230	2.07	2.07	48.01	IPI00206624.1	Hspa5 78 kDa glucose-regulated protein	10116	75	chaperone	Cytoplasm
231	68.05	68.06	46.02	IPI00206626.1	Hmox1 Heme oxygenase 1	10116	13	apoptosis	Cytoplasm
232	19.52	19.52	21.9	IPI00206634.1	Pf4 Platelet factor 4	10116	3	immune response and inflammatory response	Extracellular Space
233	5.88	5.88	3.971	IPI00206712.2	Impa1 Inositol monophosphatase 1	10116	1	signal transduction	Cytoplasm
234	2.89	2.89	3.448	IPI00206743.3	Tmem111 Transmembrane protein 111	10116	1	others	unknown
235	4	4	2.361	IPI00206977.1	Cs Citrate synthase, mitochondrial	10116	1	metabolism	Cytoplasm
236	2.07	2.23	27.13	IPI00207050.5	Rcn3 reticulocalbin 3, EF-hand calcium binding domain	10116	7	others	Cytoplasm
237	12.85	12.86	2.306	IPI00207068.1	Glg1 Golgi apparatus protein 1	10116	2	transportation	Cytoplasm
238	14.27	14.27	8.934	IPI00207199.3	Ctgf Connective tissue growth factor	10116	3	ECM and ECM related	Extracellular Space
239	6.39	6.39	9.052	IPI00207333.1	Pafah1b3 Platelet-activating factor acetylhydrolase IB subunit gamma	10116	2	metabolism	Cytoplasm
240	4	4	24.45	IPI00207335.1	Pafah1b2 Platelet-activating factor acetylhydrolase IB subunit beta	10116	7	metabolism	Cytoplasm
241	8.14	8.14	15.64	IPI00207355.4	Hspa2 Heat shock-related 70 kDa protein 2	10116	15	neurogenesis and development	Cytoplasm
242	5.7	18.91	2.448	IPI00207370.1	Ppp1r9b Neurabin-2	10116	1	cell growth and migration	Cytoplasm
243	4.92	4.92	0.9192	IPI00207574.1	Slit3 Slit homolog 3 protein	10116	1	neurogenesis and development	Extracellular Space
244	3.95	3.95	1.399	IPI00207657.1	Usp5 Ubiquitin specific protease 5	10116	1	metabolism	Cytoplasm
245	7.19	7.19	11.76	IPI00207663.2	Ctsz Cathepsin Z	10116	3	metabolism	Cytoplasm
246	6.07	6.07	1.07	IPI00207675.4	Zeb2 Zfhx1b zinc finger homeobox 1b	10116	1	transcription and translation	Nucleus
247	1.55	1.63	25.47	IPI00207707.1	MGC72560 RhoA activator C11orf59 homolog	10116	4	cell growth and migration	unknown
248	6.95	6.96	5.179	IPI00207732.1	Ptpmt1 protein tyrosine phosphatase, mitochondrial 1	10116	1	metabolism	Cytoplasm
249	3.46	3.46	16.43	IPI00207980.1	Rpl23 60S ribosomal protein L23	10116	2	metabolism	Cytoplasm
250	3.4	3.4	17.92	IPI00208061.3	Atp1b3 Sodium/potassium-transporting ATPase subunit beta-3	10116	3	metabolism	Plasma Membrane
251	6.43	6.43	4.279	IPI00208106.1	Fads2 Fatty acid desaturase 2	10116	1	metabolism	Plasma Membrane
252	30.55	30.55	37.01	IPI00208123.4	Sub1 Activated RNA polymerase II transcriptional coactivator p15	10116	4	transcription and translation	Nucleus
253	8	8	15.25	IPI00208154.1	Cd81 CD81 antigen	10116	3	immune response and inflammatory response	Plasma Membrane
254	4	4	10.4	IPI00208170.1	RGD1309710 hypothetical protein LOC293700	10116	1	uncharacterized	unknown
255	4.8	4.8	3.581	IPI00208203.2	Peci Peroxisomal 3,2-trans-enoyl-CoA isomerase	10116	1	metabolism	Cytoplasm
256	5.11	5.11	27.63	IPI00208215.2	Prdx3 Thioredoxin-dependent peroxide reductase, mitochondrial	10116	4	oxidation reduction	Cytoplasm
257	9.15	9.15	6.312	IPI00208219.1	Stx17 Syntaxin-17	10116	1	transportation	Plasma Membrane
258	16.16	16.16	36.76	IPI00208249.3	Clic4 Chloride intracellular channel protein 4	10116	9	cell growth and migration	Plasma Membrane
259	14.11	16.21	22.65	IPI00208277.1	Pdap1 28 kDa heat- and acid-stable phosphoprotein	10116	6	cell differentiation and proliferation	Cytoplasm
260	9.53	9.53	28.26	IPI00208286.1	Uchl3-ps1;Uchl3 Ubiquitin carboxyl-terminal hydrolase isozyme L3	10116	6	metabolism	Cytoplasm
261	8	8.01	14.4	IPI00208304.1	Sept2 Septin-2	10116	4	cell cycle and division	Cytoplasm
262	9.73	9.75	34.3	IPI00208306.1	Tpt1 Translationally-controlled tumor protein	10116	10	cell differentiation and proliferation	Cytoplasm
263	12.77	12.97	5.747	IPI00208326.1	Eef1e1 RCG43901	10116	1	metabolism	Cytoplasm
264	10.52	10.52	32	IPI00208551.3	LOC679934 RCG56448, isoform CRA_a	10116	2	signal transduction	unknown
265	4	4.03	5.263	IPI00208582.1	Bwk1 Bwk1 leukemia-related	10116	1	oxidation reduction	Nucleus
266	2.78	2.78	9.936	IPI00208645.6	Hsd17b12 Estradiol 17-beta-dehydrogenase 12	10116	2	oxidation reduction	Cytoplasm
267	11.91	12.18	5.188	IPI00208700.2	Hgs Isoform 2 of Hepatocyte growth factor-regulated tyrosine kinase substrate	10116	3	transportation	Cytoplasm
268	7.97	8	12.41	IPI00208715.1	Pole3 DNA polymerase epsilon subunit 3	10116	1	uncharacterized	unknown
269	3	3	1.226	IPI00208824.1	Gak Cyclin-G-associated kinase	10116	1	cell cycle and division	Nucleus
270	2.37	2.39	7.605	IPI00208887.1	Prkcdbp Protein kinase C delta-binding protein	10116	2	cell growth and migration	Cytoplasm
271	4.37	4.39	2.041	IPI00208917.4	Aldh7a1 Alpha-aminoadipic semialdehyde dehydrogenase	10116	1	oxidation reduction	Cytoplasm
272	4	4	35.9	IPI00209113.3	Myh9 Myosin-9	10116	70	cytoskeleton	Cytoplasm
273	114.13	114.16	6.162	IPI00209115.2	Slc25a3 Solute carrier family 25 (Mitochondrial carrier	10116	2	transportation	Cytoplasm
274	5.17	5.18	4.348	IPI00209148.5	Hnrpm Isoform 1 of Heterogeneous nuclear ribonucleoprotein M	10116	2	transcription and translation	Nucleus
275	5.4	5.42	10.71	IPI00209184.3	Cd1d1 T-cell surface glycoprotein CD1d	10116	3	immune response and inflammatory response	Plasma Membrane
276	6	6	23.46	IPI00209283.3	Vapb Vesicle-associated membrane protein-associated protein B	10116	6	transportation	Plasma Membrane
277	7.48	9.48	22.89	IPI00209290.3	Vapa Vesicle-associated membrane protein-associated protein A	10116	5	transportation	Plasma Membrane
278	6.52	6.52	14.03	IPI00209297.1	Nol3 Nucleolar protein 3	10116	3	transcription and translation	Nucleus
279	5.7	5.7	24.58	IPI00209329.1	Bet1 BET1 homolog	10116	2	transportation	Cytoplasm
280	4	4	7.002	IPI00209358.1	Pdlim7 PDZ and LIM domain protein 7	10116	3	cell differentiation and proliferation	Cytoplasm
281	5.57	5.57	2.273	IPI00209397.1	Coro1b Coronin-1B	10116	1	cytoskeleton	Cytoplasm
282	7.72	7.73	28.13	IPI00209789.1	Fkbp3 FK506 binding protein 3, 25kDa	10116	10	metabolism	Nucleus
283	11.7	11.7	23.47	IPI00209848.1	Cstb Cystatin-B	10116	2	metabolism	Cytoplasm
284	4.78	4.78	30.9	IPI00209863.2	P4ha1 Prolyl 4-hydroxylase subunit alpha-1	10116	13	oxidation reduction	Cytoplasm
285	26.19	26.19	25.99	IPI00209908.1	Mt-co2 Cytochrome c oxidase subunit 2	10116	4	transportation	Cytoplasm
286	7.77	7.77	3.564	IPI00209916.1	LOC362855 UPF0027 protein C22orf28 homolog	10116	1	uncharacterized	unknown
287	2	2	2.591	IPI00209938.1	Nexn Isoform 1 of Nexilin	10116	1	cell growth and migration	Plasma Membrane
288	2.05	2.55	9.816	IPI00209960.4	Syap1 Synapse associated protein 1	10116	3	axon and synapse related protein	Nucleus
289	7.8	7.8	7.477	IPI00209976.1	Atpif1 ATPase inhibitor, mitochondrial	10116	1	cell differentiation and proliferation	Cytoplasm
290	2.86	2.86	35.63	IPI00210002.1	Rbm8 RNA-binding protein 8A	10116	4	transcription and translation	Nucleus
291	8	8	40.06	IPI00210009.1	Nudc Nuclear migration protein nudC	10116	9	cell growth and migration	Cytoplasm
292	17.43	17.43	31.36	IPI00210012.1	Tceb2 Transcription elongation factor B polypeptide 2	10116	3	transcription and translation	Nucleus
293	6.9	6.9	5.388	IPI00210090.3	Hnrnpu SP120	10116	3	transportation	Nucleus
294	6.43	6.44	9.653	IPI00210116.3	Lman1 Protein ERGIC-53	10116	7	transportation	Cytoplasm
295	14.34	14.35	15.55	IPI00210119.1	Map6 Isoform 1 of Microtubule-associated protein 6	10116	4	cytoskeleton	Cytoplasm
296	8.45	8.46	5.51	IPI00210120.2	Vtn Aa1018	10116	3	cell adhesion	Extracellular Space
297	6.05	6.06	11.48	IPI00210158.1	Psmc4 26S protease regulatory subunit 6B	10116	5	metabolism	Nucleus
298	11.21	11.21	3.939	IPI00210228.5	Ctss Cathepsin S	10116	1	metabolism	Cytoplasm
299	6.55	6.62	27.95	IPI00210357.1	Hnrnpf Heterogeneous nuclear ribonucleoprotein F	10116	9	transcription and translation	Nucleus
300	15.65	15.65	2.26	IPI00210360.3	Hspg2 394 kDa protein	10116	6	cell adhesion	Extracellular Space
301	12.11	12.12	23.39	IPI00210381.4	Rab11b Ras-related protein Rab-11B	10116	6	transportation	Cytoplasm
302	10.4	10.4	2.778	IPI00210399.1	Gfra1 GDNF family receptor alpha-1	10116	1	signal transduction	Plasma Membrane
303	3.96	4.73	5.585	IPI00210423.4	Pex14 Peroxisomal membrane protein PEX14	10116	2	transportation	Cytoplasm
304	3.75	3.8	12.75	IPI00210478.1	Mrp63;LOC498525 RCG23538	10116	1	uncharacterized	unknown
305	13.82	13.88	2.687	IPI00210503.5	Acsl4 Long-chain-fatty-acid--CoA ligase 4	10116	1	metabolism	Cytoplasm
306	16.73	16.73	27.83	IPI00210566.3	Hsp90aa1 Heat shock protein HSP 90-alpha	10116	22	chaperone	Cytoplasm
307	37.53	37.65	2.151	IPI00210635.2	Nsf Vesicle-fusing ATPase	10116	1	transportation	Cytoplasm
308	13.79	13.79	13.62	IPI00210781.1	Zc3h15 Zinc finger CCCH domain-containing protein 15	10116	4	signal transduction	Nucleus
309	9.83	9.84	43.82	IPI00210783.4	Fam25a hypothetical protein LOC684972	10116	2	uncharacterized	unknown
310	4.01	4.01	19.7	IPI00210812.1	Commd9 COMM domain containing 9	10116	2	uncharacterized	unknown
311	4.47	4.47	33.73	IPI00210871.1	Timm8b Mitochondrial import inner membrane translocase subunit Tim8 B	10116	2	chaperone	Cytoplasm
312	6.09	6.28	7.591	IPI00210901.1	Cd38 ADP-ribosyl cyclase 1	10116	2	metabolism	Plasma Membrane
313	4.09	4.14	13.26	IPI00210920.1	Got2 Aspartate aminotransferase, mitochondrial	10116	5	metabolism	Cytoplasm
314	9.81	9.84	16.96	IPI00210965.3	Rps27l ribosomal protein S27-like	10116	2	metabolism	unknown
315	4.8	4.8	32.04	IPI00210971.1	Vamp3 Vesicle-associated membrane protein 3	10116	2	transportation	Plasma Membrane
316	23.25	23.26	1.192	IPI00211008.2	Scaf1 Splicing factor, arginine/serine-rich 19	10116	1	transcription and translation	Nucleus
317	13.18	13.2	11.35	IPI00211133.4	Cdc37 Hsp90 co-chaperone Cdc37	10116	4	cell cycle and division	Cytoplasm
318	5.9	5.9	33.03	IPI00211206.7	Pdlim1 PDZ and LIM domain protein 1	10116	11	cytoskeleton	Cytoplasm
319	16.89	16.9	44.81	IPI00211216.4	Eif5a Eukaryotic translation initiation factor 5A-1	10116	9	apoptosis	Cytoplasm
320	13.21	13.21	2.326	IPI00211225.1	Acadl Long-chain specific acyl-CoA dehydrogenase, mitochondrial	10116	1	metabolism	Cytoplasm
321	3.52	3.52	16.13	IPI00211336.1	Sh3bgrl3 SH3 domain binding glutamic acid-rich protein-like 3 (Predicted), isoform CRA_b	10116	2	oxidation reduction	Nucleus
322	6.65	6.65	11.73	IPI00211488.2	Ccdc32 Uncharacterized protein C15orf57 homolog	10116	1	uncharacterized	unknown
323	4	4.09	43.24	IPI00211593.1	Sod2 Superoxide dismutase [Mn], mitochondrial	10116	10	oxidation reduction	Cytoplasm
324	15.61	15.61	18.13	IPI00211615.7	Pak2 Serine/threonine-protein kinase PAK 2	10116	8	signal transduction	Cytoplasm
325	9.22	15.25	12.71	IPI00211616.1	Slc3a2 4F2 cell-surface antigen heavy chain	10116	6	transportation	Plasma Membrane
326	9.52	9.52	1.575	IPI00211698.1	Flii Flightless I homolog	10116	1	transcription and translation	Nucleus
327	9.13	9.83	27.94	IPI00211756.1	Phb Prohibitin	10116	6	cell differentiation and proliferation	Cytoplasm
328	11.94	11.94	6.373	IPI00211765.3	Rfxap Regulatory factor X-associated protein	10116	1	immune response and inflammatory response	Nucleus
329	19.22	19.31	3.586	IPI00211895.1	Gss Glutathione synthetase	10116	1	oxidation reduction	Cytoplasm
330	3.22	3.22	43.28	IPI00211970.5	Psme2 Proteasome activator complex subunit 2	10116	7	metabolism	unknown
331	13.07	13.08	27.54	IPI00212014.3	Vcp Transitional endoplasmic reticulum ATPase	10116	18	metabolism	Cytoplasm
332	34.31	34.33	8.571	IPI00212052.3	Ndufs4 NADH dehydrogenase [ubiquinone] iron-sulfur protein 4, mitochondrial	10116	1	transportation	Cytoplasm
333	4.54	4.54	14	IPI00212220.2	Pdia4 Protein disulfide-isomerase A4	10116	8	oxidation reduction	Cytoplasm
334	13.29	14.71	5.263	IPI00212268.1	Ruvbl1 RuvB-like 1	10116	3	cell cycle and division	Nucleus
335	4	4	20.7	IPI00212309.3	Idi1 Isopentenyl-diphosphate Delta-isomerase 1	10116	3	metabolism	Cytoplasm
336	6.38	6.38	23.92	IPI00212314.5	Msn Moesin	10116	15	cytoskeleton	Plasma Membrane
337	27.34	27.34	19.82	IPI00212516.2	Tmed4 Tmed4 protein	10116	4	transportation	Cytoplasm
338	15.25	15.25	16.77	IPI00212546.1	Emb Embigin	10116	5	cell adhesion	Plasma Membrane
339	8.21	8.21	11.21	IPI00212599.1	Hmga2 Non-histone chromosomal architectural protein HMGI-C	10116	1	uncharacterized	Nucleus
340	1.35	1.35	10.22	IPI00212622.2	Hadha Trifunctional enzyme subunit alpha, mitochondrial	10116	5	metabolism	Cytoplasm
341	9.93	9.93	36.84	IPI00212651.1	Timm13 Mitochondrial import inner membrane translocase subunit Tim13	10116	3	chaperone	Cytoplasm
342	6.03	6.03	3.235	IPI00212655.4	Gnb1 Guanine nucleotide-binding protein G(I)/G(S)/G(T) subunit beta-1	10116	1	signal transduction	Plasma Membrane
343	12.57	12.57	3.333	IPI00212741.8	Pfkl 6-phosphofructokinase, liver type	10116	3	metabolism	Cytoplasm
344	4.82	4.83	12.2	IPI00212760.2	- similar to Male-enhanced antigen 1	10116	2	neurogenesis and development	unknown
345	4.01	4.01	12.2	IPI00212767.1	Prss1 Anionic trypsin-1	10116	26	metabolism	Extracellular Space
346	10.28	10.28	28.81	IPI00212776.1	Rps3 40S ribosomal protein S3	10116	7	metabolism	Cytoplasm
347	13.64	13.66	17.59	IPI00212796.3	Ran GTP-binding nuclear protein Ran	10116	3	transportation	Nucleus
348	40.9	40.9	48.26	IPI00213015.1	Dctn2 Dynactin subunit 2	10116	14	cell differentiation and proliferation	Cytoplasm
349	1.82	1.82	11.04	IPI00213058.1	RGD620382 Deoxyribonucleoside 5'-monophosphate N-glycosidase	10116	1	cell growth and migration	Nucleus
350	3.12	3.33	18.35	IPI00213197.1	RGD1359127 UPF0449 protein C19orf25 homolog	10116	1	uncharacterized	unknown
351	2	2	22.01	IPI00213299.5	Mapre1 Microtubule-associated protein RP/EB family member 1	10116	5	cell growth and migration	Cytoplasm
352	9.34	9.34	26.83	IPI00213436.2	Ndufa4 RCG28086, isoform CRA_a	10116	4	uncharacterized	Cytoplasm
353	4.01	4.01	51.92	IPI00213463.2	Actn4 Alpha-actinin-4	10116	66	transportation	Cytoplasm
354	71.99	71.99	10.66	IPI00213498.1	Pacsin2 Isoform 1 of Protein kinase C and casein kinase substrate in neurons 2 protein	10116	5	transportation	Cytoplasm
355	8.83	8.83	12.59	IPI00213536.4	Capns1 Calpain small subunit 1	10116	4	metabolism	Cytoplasm
356	6.09	6.09	3.82	IPI00213547.2	Surf1;Surf4 Ab1-205	10116	2	metabolism	unknown
357	4.39	4.4	3.633	IPI00213552.1	Dync1li1 Cytoplasmic dynein 1 light intermediate chain 1	10116	1	cell cycle and division	Cytoplasm
358	8.01	8.01	30.16	IPI00213613.2	Lmna Putative uncharacterized protein Lmna	10116	21	neurogenesis and development	Nucleus
359	10.64	10.67	45.37	IPI00213644.3	Ppib Peptidyl-prolyl cis-trans isomerase B	10116	9	chaperone	Cytoplasm
360	18.8	19.5	18.1	IPI00213655.1	Hmox2 Heme oxygenase 2	10116	5	oxidation reduction	Cytoplasm
361	8.02	8.03	5.373	IPI00213659.3	Decr1 2,4-dienoyl-CoA reductase, mitochondrial	10116	1	oxidation reduction	Cytoplasm
362	14.15	14.15	2.658	IPI00213847.3	Grn granulins isoform a	10116	1	immune response and inflammatory response	Extracellular Space
363	6.25	6.25	3.286	IPI00213989.2	Tpbg Trophoblast glycoprotein	10116	1	cell adhesion	Plasma Membrane
364	10.81	10.81	4.292	IPI00214295.1	Bcl10 B-cell lymphoma/leukemia 10	10116	1	apoptosis	Cytoplasm
365	4.01	4.01	12.36	IPI00214461.1	Il1rn Interleukin-1 receptor antagonist protein	10116	2	oxidation reduction	Extracellular Space
366	4.01	4.01	1.647	IPI00214474.1	Gnl1 Guanine nucleotide-binding protein-like 1	10116	1	cell cycle and division	unknown
367	2.03	2.03	10.45	IPI00214665.2	Acly ATP citrate lyase isoform 1	10116	8	metabolism	Cytoplasm
368	16.29	16.29	8.78	IPI00214889.1	Psmb3 Proteasome subunit beta type-3	10116	1	metabolism	Cytoplasm
369	3.58	3.59	44.76	IPI00214905.3	Tpm4 Tropomyosin alpha-4 chain	10116	25	cytoskeleton	Cytoplasm
370	16.95	29.58	13.09	IPI00214953.3	Cbx5 Chromobox homolog 5	10116	2	cell cycle and division	Nucleus
371	3.52	3.54	6.639	IPI00215064.1	RGD1305045 Putative uncharacterized protein RGD1305045_predicted	10116	1	uncharacterized	Extracellular Space
372	18.62	18.62	12.11	IPI00215190.1	Fkbp9 Peptidyl-prolyl cis-trans isomerase FKBP9	10116	5	metabolism	Cytoplasm
373	10.19	10.19	20.17	IPI00215246.5	Ssna1 Ssna1 protein	10116	2	chaperone	Plasma Membrane
374	4	4	10.98	IPI00215291.3	Bat1 Spliceosome RNA helicase Bat1	10116	4	transcription and translation	Nucleus
375	9.51	9.51	22.46	IPI00215294.1	Ddah2 N(G),N(G)-dimethylarginine dimethylaminohydrolase 2	10116	5	metabolism	unknown
376	8.13	10.13	3.054	IPI00215312.2	Bat3 large proline-rich protein BAT3 isoform 1	10116	3	apoptosis	Nucleus
377	5.83	5.84	12.54	IPI00215349.5	Wdr1 WD repeat-containing protein 1	10116	4	cytoskeleton	Extracellular Space
378	11.27	11.27	18.29	IPI00215465.1	Cryab Alpha-crystallin B chain	10116	3	cytoskeleton	Nucleus
379	6.57	6.57	44.09	IPI00215495.1	Pfdn6 prefoldin 6	10116	7	cytoskeleton	Cytoplasm
380	10.89	11.1	7.056	IPI00215523.1	Bcat1 Branched-chain-amino-acid aminotransferase, cytosolic	10116	2	metabolism	Cytoplasm
381	3.82	3.82	18.64	IPI00215532.2	Cuta Protein CutA	10116	3	chaperone	unknown
382	6.26	6.26	17.87	IPI00215564.1	Rab7a Ras-related protein Rab-7a	10116	3	transportation	Cytoplasm
383	6.89	6.9	8.88	IPI00215575.3	Dnajc9 DnaJ-like factor	10116	2	chaperone	unknown
384	4.24	4.42	11.61	IPI00215580.1	Atp6v0c V-type proton ATPase 16 kDa proteolipid subunit	10116	2	metabolism	Cytoplasm
385	4	4.02	1.398	IPI00230819.2	Erap1 Type 1 tumor necrosis factor receptor shedding aminopeptidase regulator, isoform CRA_b	10116	1	immune response and inflammatory response	Extracellular Space
386	13.6	13.6	7.368	IPI00230845.5	Freq Neuronal calcium sensor 1	10116	1	transportation	Cytoplasm
387	6.08	6.08	15.96	IPI00230855.5	S100a1 Protein S100-A1	10116	1	transcription and translation	Cytoplasm
388	6.02	6.02	30.28	IPI00230865.7	Gmfb Glia maturation factor beta	10116	3	neurogenesis and development	Cytoplasm
389	7	7	4.407	IPI00230874.10	Blvra Biliverdin reductase A	10116	1	oxidation reduction	Cytoplasm
390	4.53	4.63	46.96	IPI00230907.5	Mif Macrophage migration inhibitory factor	10116	7	immune response and inflammatory response	Extracellular Space
391	8	8	8.754	IPI00230914.5	Rpl5 60S ribosomal protein L5	10116	2	metabolism	Cytoplasm
392	5.05	5.05	6.915	IPI00230917.7	Rpl18 60S ribosomal protein L18	10116	1	metabolism	Cytoplasm
393	10.28	10.45	54.55	IPI00230925.5	Tmsb4x Thymosin beta-4	10116	6	cytoskeleton	Cytoplasm
394	5.72	5.93	4.739	IPI00230927.1	Cltb Isoform Non-brain of Clathrin light chain B	10116	2	transportation	Plasma Membrane
395	29.63	29.63	13.38	IPI00230939.4	Rpl24 60S ribosomal protein L24	10116	2	metabolism	Cytoplasm
396	3.57	3.68	67.81	IPI00230941.5	Vim Vimentin	10116	107	cytoskeleton	Cytoplasm
397	94.94	94.94	4.4	IPI00230946.4	Dpp7 Dipeptidyl peptidase 2	10116	2	metabolism	Cytoplasm
398	4	4	1.405	IPI00230981.1	Vac14 Protein VAC14 homolog	10116	1	signal transduction	Cytoplasm
399	2	2.06	33.06	IPI00230986.1	Rtn4 Isoform 2 of Reticulon-4	10116	10	axon and synapse related protein	Cytoplasm
400	5.78	5.78	4.954	IPI00231058.1	Entpd2 Isoform 2 of Ectonucleoside triphosphate diphosphohydrolase 2	10116	4	metabolism	Cytoplasm
401	3.61	3.61	4.377	IPI00231106.5	Mpst 3-mercaptopyruvate sulfurtransferase	10116	1	transportation	Cytoplasm
402	5.04	5.13	5.181	IPI00231137.5	Csrp2 Cysteine and glycine-rich protein 2	10116	1	cell differentiation and proliferation	Nucleus
403	16.38	16.38	24.56	IPI00231194.5	Ddah1 N(G),N(G)-dimethylarginine dimethylaminohydrolase 1	10116	7	metabolism	Cytoplasm
404	11.52	11.54	48.26	IPI00231196.5	Tagln Transgelin	10116	27	cytoskeleton	Cytoplasm
405	26.73	26.73	27.47	IPI00231228.5	Arl3 ADP-ribosylation factor-like protein 3	10116	5	cell cycle and division	Cytoplasm
406	10.26	10.26	36.19	IPI00231229.9	Gstp1 Glutathione S-transferase P	10116	13	cell adhesion	Cytoplasm
407	12.18	12.18	6.361	IPI00231247.9	Map2k1 Dual specificity mitogen-activated protein kinase kinase 1	10116	2	signal transduction	Cytoplasm
408	4	4	74.55	IPI00231260.5	Prdx6 Peroxiredoxin-6	10116	15	oxidation reduction	Cytoplasm
409	26.38	26.38	70.37	IPI00231275.7	Lgals1 Galectin-1	10116	46	cell differentiation and proliferation	Extracellular Space
410	32.95	32.95	1.661	IPI00231302.5	Nefl Neurofilament light polypeptide	10116	3	cytoskeleton	Cytoplasm
411	13.7	14.42	45.71	IPI00231368.5	Txn1 Thioredoxin	10116	11	oxidation reduction	Cytoplasm
412	12.88	12.89	20.7	IPI00231385.3	Hnrpd Isoform 4 of Heterogeneous nuclear ribonucleoprotein D0	10116	6	transcription and translation	Nucleus
413	8.01	10.06	25.17	IPI00231391.3	Bin1 Putative uncharacterized protein Bin1	10116	12	transportation	Nucleus
414	16.67	16.75	11.93	IPI00231418.5	Lmnb1 Lamin-B1	10116	7	cytoskeleton	Nucleus
415	12.11	12.47	2.418	IPI00231419.3	Blmh bleomycin hydrolase	10116	1	metabolism	Cytoplasm
416	1.71	1.71	39.57	IPI00231426.6	Pgk1 Phosphoglycerate kinase 1	10116	23	metabolism	Cytoplasm
417	35.06	35.06	39.81	IPI00231434.6	Fkbp1a Peptidyl-prolyl cis-trans isomerase FKBP1A	10116	6	metabolism	Cytoplasm
418	6.3	6.3	17.69	IPI00231474.5	Rps15a 40S ribosomal protein S15a	10116	2	metabolism	Cytoplasm
419	4.44	4.44	16.11	IPI00231478.5	Scarb2 Lysosome membrane protein 2	10116	7	transportation	Plasma Membrane
420	14.98	15.01	5.573	IPI00231502.3	Ap2b1 Isoform 2 of AP-2 complex subunit beta	10116	5	transportation	Cytoplasm
421	10.88	10.89	36.79	IPI00231512.5	Hpcal1 Hippocalcin-like protein 1	10116	8	signal transduction	Cytoplasm
422	12.11	12.12	5.687	IPI00231537.4	Gas7 Growth arrest-specific protein 7	10116	2	neurogenesis and development	Cytoplasm
423	3.85	3.85	3.579	IPI00231553.4	Atxn10 Ataxin-10	10116	1	neurogenesis and development	Cytoplasm
424	33.73	34.61	21.18	IPI00231574.1	Grb2 Isoform 2 of Growth factor receptor-bound protein 2	10116	3	signal transduction	Cytoplasm
425	5.5	5.54	17.15	IPI00231595.5	Nqo1 NAD(P)H dehydrogenase [quinone] 1	10116	3	apoptosis	Cytoplasm
426	7.97	7.98	37.86	IPI00231615.5	Anxa1 Annexin A1	10116	15	transportation	Plasma Membrane
427	23.69	23.71	24.19	IPI00231631.13	Eno3 Beta-enolase	10116	12	neurogenesis and development	Cytoplasm
428	14.73	14.73	16.51	IPI00231639.7	Gstm1 Glutathione S-transferase Mu 1	10116	3	metabolism	Cytoplasm
429	5.69	6.77	32.47	IPI00231643.5	Sod1 Superoxide dismutase [Cu-Zn]	10116	7	oxidation reduction	Cytoplasm
430	6.88	6.89	45.7	IPI00231651.6	Basp1 Brain acid soluble protein 1	10116	20	transcription and translation	Nucleus
431	15.15	15.15	22.37	IPI00231659.3	Tmed10 Transmembrane emp24 domain-containing protein 10	10116	5	transportation	Cytoplasm
432	9.7	9.7	19.34	IPI00231674.5	Arf3 ADP-ribosylation factor 3	10116	3	transportation	Cytoplasm
433	6.04	6.21	23.58	IPI00231677.5	Ywhah 14-3-3 protein eta	10116	8	signal transduction	Cytoplasm
434	6.95	10.96	7.563	IPI00231686.5	Cd63 CD63 antigen	10116	2	cell adhesion	Plasma Membrane
435	18.31	18.31	31.72	IPI00231692.5	Rps15 40S ribosomal protein S15	10116	4	metabolism	Cytoplasm
436	8	8	13.26	IPI00231693.5	Rps3a 40S ribosomal protein S3a	10116	3	cell differentiation and proliferation	Cytoplasm
437	7.29	7.29	47.73	IPI00231695.6	Tmsb10 Thymosin beta-10	10116	6	cytoskeleton	unknown
438	5.52	5.52	4.739	IPI00231723.3	Sdc2 Syndecan	10116	1	neurogenesis and development	Plasma Membrane
439	12.42	12.42	11.07	IPI00231749.5	Pitpna Phosphatidylinositol transfer protein alpha isoform	10116	2	metabolism	Cytoplasm
440	5	5	6.475	IPI00231750.5	Crabp2 Cellular retinoic acid-binding protein 2	10116	1	transportation	Cytoplasm
441	2.17	2.19	15.74	IPI00231765.4	Rtn4 Isoform 1 of Reticulon-4	10116	13	axon and synapse related protein	Cytoplasm
442	23.86	23.94	73.09	IPI00231767.5	Tpi1 Triosephosphate isomerase	10116	29	metabolism	Cytoplasm
443	36.07	36.07	3.15	IPI00231770.5	Prkar1a cAMP-dependent protein kinase type I-alpha regulatory subunit	10116	1	signal transduction	Cytoplasm
444	2.04	2.04	40.22	IPI00231771.5	S100b Protein S100-B	10116	14	Schwann Cell marker	Cytoplasm
445	8.08	8.08	10.82	IPI00231780.5	H1f0 Histone H1.0	10116	2	cell cycle and division	Nucleus
446	13.46	13.47	6.533	IPI00231789.5	Mme Neprilysin	10116	4	metabolism	Plasma Membrane
447	8.35	8.36	22.22	IPI00231825.5	Rbp1 Retinol-binding protein 1	10116	3	transportation	Extracellular Space
448	4.35	4.58	5.07	IPI00231925.8	Gnai2 Guanine nucleotide-binding protein G(i) subunit alpha-2	10116	1	signal transduction	Plasma Membrane
449	2.65	2.69	25.5	IPI00231927.11	Slc25a4 ADP/ATP translocase 1	10116	7	transportation	Cytoplasm
450	14.02	14.02	7.258	IPI00231949.5	Cd14 Monocyte differentiation antigen CD14	10116	2	immune response and inflammatory response	Plasma Membrane
451	5.1	5.1	2.21	IPI00231953.10	Copb2 Coatomer subunit beta'	10116	2	transportation	Cytoplasm
452	4.34	4.36	2.538	IPI00231954.5	Pfkp 6-phosphofructokinase type C	10116	2	metabolism	Cytoplasm
453	7.74	7.74	13.89	IPI00231966.5	Arf4 ADP-ribosylation factor 4	10116	2	transportation	Cytoplasm
454	4.05	4.26	35.21	IPI00231978.5	Atp5i ATP synthase subunit e, mitochondrial	10116	2	metabolism	Cytoplasm
455	4.03	4.13	48.28	IPI00231997.6	Ndufa5 NADH dehydrogenase [ubiquinone] 1 alpha subcomplex subunit 5	10116	3	transportation	Cytoplasm
456	5.83	5.83	2.83	IPI00324302.3	Acat1 Acetyl-CoA acetyltransferase, mitochondrial	10116	1	metabolism	Cytoplasm
457	4.05	4.09	4.407	IPI00324585.3	Itga1 Integrin alpha-1	10116	4	cell adhesion	Plasma Membrane
458	8.15	8.68	4.275	IPI00324618.3	Uso1 General vesicular transport factor p115	10116	3	transportation	Cytoplasm
459	6.4	6.48	21.86	IPI00324633.2	Glud1 Glutamate dehydrogenase 1, mitochondrial	10116	8	oxidation reduction	Cytoplasm
460	17.37	17.37	67.13	IPI00324741.3	Pdia3 Protein disulfide-isomerase A3	10116	75	oxidation reduction	Cytoplasm
461	70.16	70.16	50.2	IPI00324893.4	Ywhaz 14-3-3 protein zeta/delta	10116	28	signal transduction	Cytoplasm
462	25.3	25.3	5.183	IPI00324939.2	Plaur Isoform 1 of Urokinase plasminogen activator surface receptor	10116	1	signal transduction	Plasma Membrane
463	6.22	9.56	41.57	IPI00325135.3	Ywhae 14-3-3 protein epsilon	10116	15	signal transduction	Cytoplasm
464	14.75	18.75	52.51	IPI00325146.6	Anxa2 Isoform Short of Annexin A2	10116	21	cytoskeleton	Plasma Membrane
465	28.45	28.45	27.27	IPI00325151.1	Cnn1 Calponin-1	10116	8	cytoskeleton	Cytoplasm
466	14.11	14.12	59.21	IPI00325189.4	Nme2 Nucleoside diphosphate kinase B	10116	13	metabolism	Nucleus
467	6.11	18.51	4.36	IPI00325205.3	Pcyt1a Choline-phosphate cytidylyltransferase A	10116	1	metabolism	Cytoplasm
468	8.8	8.8	4.255	IPI00325609.4	Nefm Neurofilament medium polypeptide	10116	5	cytoskeleton	Cytoplasm
469	4.34	6.47	1.536	IPI00325912.1	Ctnnb1 Catenin beta-1	10116	1	cell differentiation and proliferation	Nucleus
470	4	4	11.08	IPI00326070.3	Ctsl1 Cathepsin L1	10116	6	metabolism	Cytoplasm
471	8.31	8.31	0.6	IPI00326140.3	Pzp Alpha-1-macroglobulin	10116	1	metabolism	Extracellular Space
472	2.96	3.41	4.545	IPI00326141.5	Gfer FAD-linked sulfhydryl oxidase ALR	10116	1	oxidation reduction	Nucleus
473	2.39	2.39	12.21	IPI00326155.2	Phax Phosphorylated adapter RNA export protein	10116	4	transportation	Cytoplasm
474	7.13	7.13	11.14	IPI00326305.3	Atp1a1 Sodium/potassium-transporting ATPase subunit alpha-1	10116	8	metabolism	Plasma Membrane
475	16.41	16.42	5.056	IPI00326309.2	Fxyd5 FXYD domain-containing ion transport regulator 5	10116	1	transportation	Plasma Membrane
476	20.21	26.39	59.8	IPI00326433.11	Hspe1 10 kDa heat shock protein, mitochondrial	10116	11	chaperone	Cytoplasm
477	1.79	1.79	6.107	IPI00326506.1	Slpi Secretory leukocyte protease inhibitor	10116	1	immune response and inflammatory response	unknown
478	21.77	21.77	25.63	IPI00326759.6	Rcn2 Reticulocalbin-2	10116	12	uncharacterized	Cytoplasm
479	12	12.08	18.55	IPI00326923.3	Mpz Myelin protein P0	10116	8	Schwann cell marker	Plasma Membrane
480	8.5	8.5	2.099	IPI00327143.1	Alpl Alkaline phosphatase, tissue-nonspecific isozyme	10116	1	metabolism	Plasma Membrane
481	20.13	20.13	21.04	IPI00327330.2	Cd2ap CD2-associated protein	10116	11	metabolism	Cytoplasm
482	17.92	17.99	1.058	IPI00327398.1	Enpep Isoform 1 of Glutamyl aminopeptidase	10116	1	metabolism	Plasma Membrane
483	3.24	3.24	20.43	IPI00327518.5	Arg1 Arginase-1	10116	5	metabolism	Cytoplasm
484	11.35	11.35	5.835	IPI00327630.1	Dync1h1 Cytoplasmic dynein 1 heavy chain 1	10116	20	cytoskeleton	Cytoplasm
485	43.46	43.5	7.717	IPI00327694.3	Slc25a1 Tricarboxylate transport protein, mitochondrial	10116	2	transportation	Plasma Membrane
486	3.57	3.6	28.89	IPI00327830.3	Fabp5 Fatty acid-binding protein, epidermal	10116	5	metabolism	Cytoplasm
487	8	8.23	5.727	IPI00331757.3	Fam3c FAM3C-like protein	10116	1	neurogenesis and development	Extracellular Space
488	14.93	14.93	3.243	IPI00331919.6	Psat1 Phosphoserine aminotransferase	10116	1	signal transduction	Cytoplasm
489	2	2	1.975	IPI00332022.6	Igf2r Mannose 6-phosphate/insulin-like growth factor II receptor	10116	4	neurogenesis and development	Plasma Membrane
490	10.87	10.87	22.16	IPI00332042.9	Aldh1a1 Retinal dehydrogenase 1	10116	8	oxidation reduction	Cytoplasm
491	16.28	16.28	4.48	IPI00337099.2	Acad9 Acad9 protein	10116	2	oxidation reduction	Cytoplasm
492	3.43	3.5	7.978	IPI00337168.5	Cct4 T-complex protein 1 subunit delta	10116	4	chaperone	Cytoplasm
493	7.74	7.74	3.797	IPI00337173.1	Cd276 CD276 antigen	10116	1	immune response and inflammatory response	Plasma Membrane
494	2.89	2.89	14.56	IPI00337269.2	Mrpl40 39S ribosomal protein L40, mitochondrial	10116	2	metabolism	Cytoplasm
495	4.01	4.01	12.44	IPI00339012.4	Rpl10a 60S ribosomal protein L10a	10116	2	metabolism	unknown
496	4.27	4.28	3.552	IPI00339061.2	P2rx4 Putative uncharacterized protein P2rx4	10116	1	chaperone	Plasma Membrane
497	47.99	48.01	62.9	IPI00339197.4	Pkm2 Isoform M2 of Pyruvate kinase isozymes M1/M2	10116	34	metabolism	Cytoplasm
498	54.09	54.09	3.117	IPI00357924.1	Idh3B Isocitrate dehydrogenase [NAD] subunit beta, mitochondrial	10116	1	metabolism	Cytoplasm
499	2.88	3.04	12.78	IPI00358083.1	Ppp1r7 Protein phosphatase 1 regulatory subunit 7	10116	4	metabolism	Nucleus
500	8.01	8.13	5.25	IPI00358374.1	Tmem43 Transmembrane protein 43	10116	2	transportation	Nucleus
501	3.56	3.57	2.975	IPI00358404.4	Etf1 Eukaryotic peptide chain release factor subunit 1	10116	1	metabolism	Cytoplasm
502	2.04	2.04	12.89	IPI00358406.2	Ctnna1 Catenin (Cadherin-associated protein), alpha 1, isoform CRA_b	10116	8	cell adhesion	Plasma Membrane
503	17.16	17.17	25.26	IPI00358461.1	Hebp1 Heme binding protein 1 (Predicted), isoform CRA_a	10116	3	others	Cytoplasm
504	6.38	6.38	7	IPI00358463.1	Arhgdib Rho, GDP dissociation inhibitor (GDI) beta	10116	1	signal transduction	Cytoplasm
505	3	3	21.47	IPI00358757.5	Hint2 histidine triad nucleotide binding protein 2	10116	2	cell cycle and division	Cytoplasm
506	4	4.11	8	IPI00358845.4	Prosc Putative uncharacterized protein Prosc	10116	2	uncharacterized	Cytoplasm
507	3.09	3.59	7.222	IPI00359022.1	Trappc3 Trafficking protein particle complex subunit 3	10116	1	transportation	Cytoplasm
508	4	4	15.86	IPI00359074.1	Ciapin1 Anamorsin	10116	5	apoptosis	Cytoplasm
509	6.01	6.01	6.897	IPI00359110.2	RGD1560187 similar to Hypothetical UPF0327 protein isoform 1	10116	1	uncharacterized	unknown
510	10.22	10.22	5.666	IPI00359450.3	Vps37c Vps37c protein	10116	1	transportation	Cytoplasm
511	2.82	2.82	3.38	IPI00359688.3	Abhd4 Putative uncharacterized protein Abhd4	10116	1	metabolism	unknown
512	5.23	5.23	3.966	IPI00359917.1	Thumpd1 THUMP domain containing 1	10116	1	uncharacterized	unknown
513	6.68	8.68	0.7184	IPI00360075.2	Lrpprc Leucine-rich PPR motif-containing protein, mitochondrial	10116	1	transcription and translation	Cytoplasm
514	2.03	2.03	35.92	IPI00360244.2	Polr2d Putative uncharacterized protein Polr2d	10116	3	transcription and translation	Nucleus
515	6.01	6.01	14.29	IPI00360246.2	Reep5 Receptor expression-enhancing protein 5	10116	3	cytoskeleton	Extracellular Space
516	5.7	5.7	17.39	IPI00360276.4	- Putative uncharacterized protein ENSRNOP00000025380	10116	2	uncharacterized	unknown
517	4.49	16.21	14.75	IPI00360511.4	Scoc Short coiled-coil protein	10116	1	chaperone	Cytoplasm
518	2	2	2.214	IPI00360541.4	Itgb2 integrin beta 2	10116	1	cell adhesion	Plasma Membrane
519	4.56	4.64	11.08	IPI00360894.4	Cadm4 Cell adhesion molecule 4	10116	4	cell adhesion	Plasma Membrane
520	6	6	1.846	IPI00360916.3	Gcc2 Putative uncharacterized protein Gcc2	10116	2	transportation	Cytoplasm
521	4.79	5.35	4.557	IPI00361106.5	- 176 kDa protein	10116	5	uncharacterized	unknown
522	10.22	10.29	4	IPI00361313.1	Cdc42ep4 Cdc42ep4 protein	10116	1	signal transduction	Cytoplasm
523	16.02	16.02	2.571	IPI00361693.1	Twf1 Twinfilin-1	10116	1	cytoskeleton	Cytoplasm
524	4	4	16.94	IPI00361812.1	Commd8 COMM domain containing 8 (Predicted), isoform CRA_a	10116	2	uncharacterized	unknown
525	4.8	4.8	19.03	IPI00361819.2	Ociad1 OCIA domain-containing protein 1	10116	3	cell adhesion	Cytoplasm
526	6	6	35.64	IPI00361821.1	Crkl Crk-like protein	10116	9	signal transduction	Cytoplasm
527	17.67	17.67	22.22	IPI00361824.3	Fam114a1 hypothetical protein	10116	9	neurogenesis and development	unknown
528	16.07	16.08	4.167	IPI00361890.3	Upp1 Uridine phosphorylase 1	10116	1	metabolism	Cytoplasm
529	4.83	4.83	21.21	IPI00362014.6	Tln1 talin	10116	40	cell adhesion	Plasma Membrane
530	72.6	72.64	7.107	IPI00362072.2	Actr2 Actin-related protein 2	10116	3	cytoskeleton	Plasma Membrane
531	4.4	4.4	7.386	IPI00362084.2	Dr1 Protein Dr1	10116	1	transcription and translation	Nucleus
532	16.94	16.94	8.529	IPI00362106.2	Fermt2 RCG61183, isoform CRA_b	10116	4	uncharacterized	Cytoplasm
533	8.08	8.09	3.469	IPI00362117.3	Ubxn7 RCG52671, isoform CRA_a	10116	1	uncharacterized	unknown
534	2.5	2.66	55.11	IPI00362160.1	Tubb3 Tubulin beta-3 chain	10116	48	cytoskeleton	Cytoplasm
535	5.66	48.44	20	IPI00362201.1	Pdcl3 Phosducin-like protein 3	10116	4	apoptosis	Cytoplasm
536	6.3	6.3	8.245	IPI00362229.4	Actr1b ARP1 actin-related protein 1 homolog B	10116	2	cytoskeleton	Cytoplasm
537	4.05	4.05	6.167	IPI00362243.7	Ak3 GTP:AMP phosphotransferase mitochondrial	10116	1	metabolism	Cytoplasm
538	3.17	3.5	34.29	IPI00362298.1	LOC690675;LOC684936 Putative uncharacterized protein ENSRNOP00000047596	10116	3	transportation	unknown
539	7.69	7.69	3.571	IPI00362369.4	Ktelc1 KTEL (Lys-Tyr-Glu-Leu) containing 1	10116	1	uncharacterized	Extracellular Space
540	12.18	12.19	9.912	IPI00362488.1	Gorasp2 Golgi reassembly stacking protein 2	10116	2	transportation	Cytoplasm
541	4.32	4.32	6.949	IPI00362534.3	Ddx3x Putative uncharacterized protein Ddx3x	10116	3	metabolism	Nucleus
542	5.8	5.85	3.965	IPI00362535.1	Tmed1 Transmembrane emp24 domain-containing protein 1	10116	1	transportation	Extracellular Space
543	10.33	10.34	2.281	IPI00362598.3	- 63 kDa protein	10116	1	uncharacterized	unknown
544	4.01	4.15	22.92	IPI00362610.1	- RCG38845, isoform CRA_b	10116	3	uncharacterized	unknown
545	6.01	6.04	3.066	IPI00362613.2	Cherp Putative uncharacterized protein Cherp	10116	2	transcription and translation	Cytoplasm
546	4.01	4.02	7.246	IPI00362626.1	Lsm4 Putative uncharacterized protein Lsm4	10116	1	transcription and translation	Nucleus
547	18.13	18.13	45.76	IPI00362927.1	Tuba4a Tubulin alpha-4A chain	10116	30	cytoskeleton	Cytoplasm
548	5	31.54	9.489	IPI00362949.1	Uqcrfs1 Cytochrome b-c1 complex subunit Rieske, mitochondrial	10116	1	metabolism	Cytoplasm
549	5.06	5.06	3.155	IPI00363197.4	Mbd2 Mbd2 protein	10116	1	neurogenesis and development	Nucleus
550	2.02	2.03	1.187	IPI00363236.3	Lars Leucyl-tRNA synthetase	10116	1	metabolism	Cytoplasm
551	3.17	3.21	37.85	IPI00363265.3	Hspa9 Stress-70 protein, mitochondrial	10116	31	chaperone	Cytoplasm
552	44.76	45.54	33.15	IPI00363395.2	Rap1b Ras-related protein Rap-1b	10116	6	metabolism	Cytoplasm
553	10	10	0.528	IPI00363440.4	Plxna2 Putative uncharacterized protein Plxna2	10116	1	cytoskeleton	Plasma Membrane
554	1.35	1.42	6.176	IPI00363550.2	Tfrc transferrin receptor protein 1	10116	4	neurogenesis and development	Plasma Membrane
555	8.04	8.19	6.405	IPI00363563.4	Aars Alanyl-tRNA synthetase, cytoplasmic	10116	4	transcription and translation	Cytoplasm
556	8.74	8.75	32.51	IPI00363569.3	Ranbp1 RCG36598	10116	12	transportation	Nucleus
557	12.37	12.38	7.097	IPI00363652.2	Gatc Putative uncharacterized protein RGD1309698_predicted	10116	1	transcription and translation	Nucleus
558	10.68	11.54	0.9414	IPI00363771.3	Eif3s9 Putative uncharacterized protein Eif3s9	10116	1	metabolism	Cytoplasm
559	9.93	9.93	3.174	IPI00363849.2	Lamc1 laminin, gamma 1	10116	4	ECM and ECM related	Extracellular Space
560	10.55	10.57	3.156	IPI00363925.2	Uap1l1 Uap1l1 protein	10116	1	uncharacterized	unknown
561	2.02	2.03	4.225	IPI00363976.2	Stom Stomatin	10116	1	transportation	Plasma Membrane
562	9.56	9.77	21.24	IPI00364189.2	Eif3j Eukaryotic translation initiation factor 3 subunit J	10116	5	metabolism	Cytoplasm
563	9.22	9.22	1.33	IPI00364191.1	Uba6 Similar to RIKEN cDNA 5730469D23	10116	1	metabolism	Cytoplasm
564	4	4.03	16.67	IPI00364201.1	Lsm8 LSM8 homolog, U6 small nuclear RNA associated	10116	1	uncharacterized	Nucleus
565	7.52	7.53	7.353	IPI00364286.3	Cct7 RCG55994, isoform CRA_c	10116	3	chaperone	Cytoplasm
566	17.18	17.18	20	IPI00364321.3	Etfb Electron transfer flavoprotein subunit beta	10116	4	transportation	Cytoplasm
567	7.76	7.77	7	IPI00364337.3	Chmp6 Putative uncharacterized protein Chmp6	10116	1	transportation	Cytoplasm
568	5.4	5.4	15.42	IPI00364502.5	Nfu1 NFU1 iron-sulfur cluster scaffold homolog precursor	10116	3	transportation	Cytoplasm
569	5.41	5.42	2.632	IPI00364504.5	Copg Coatomer subunit gamma	10116	2	transportation	Cytoplasm
570	6.51	6.51	11.11	IPI00364520.4	Chchd6 Putative uncharacterized protein Chchd6	10116	2	uncharacterized	unknown
571	4	4	11.76	IPI00364533.1	Lsm3 Putative uncharacterized protein Lsm3	10116	1	transcription and translation	Nucleus
572	6.58	10.1	1.196	IPI00364559.3	RGD1562646 Putative uncharacterized protein RGD1562646	10116	1	uncharacterized	Nucleus
573	2.24	2.24	33.62	IPI00364707.1	Tmed9 Transmembrane emp24 protein transport domain containing 9	10116	8	transportation	Cytoplasm
574	13.77	13.77	1.035	IPI00364744.3	Sorcs2 VPS10 domain receptor protein SORCS 2	10116	1	neurogenesis and development	Plasma Membrane
575	8.63	8.76	4.601	IPI00364827.3	Rprd1b regulation of nuclear pre-mRNA domain containing 1B	10116	1	transcription and translation	unknown
576	2.58	2.58	15.53	IPI00364842.2	Chmp5 Charged multivesicular body protein 5	10116	2	transportation	Cytoplasm
577	3.4	3.41	11.91	IPI00364858.5	Akap2 100 kDa protein	10116	9	metabolism	Cytoplasm
578	19.27	19.31	10.58	IPI00364861.3	RGD1307983 Similar to HSPC043 protein (Predicted), isoform CRA_a	10116	1	uncharacterized	Nucleus
579	15.7	15.72	11.53	IPI00364904.2	Kif5b Kinesin-1 heavy chain	10116	8	transportation	Cytoplasm
580	16.29	16.29	10.05	IPI00364928.1	Nudt5 ADP-sugar pyrophosphatase	10116	2	metabolism	Cytoplasm
581	4.8	4.8	21.3	IPI00364932.2	Rsu1 RCG55799, isoform CRA_a	10116	6	uncharacterized	Cytoplasm
582	6.62	6.65	10.42	IPI00364983.3	Sec61b Sec61 beta subunit	10116	2	transportation	Cytoplasm
583	2	2	3.318	IPI00365035.2	Adfp Adipose differentiation related protein	10116	1	metabolism	Plasma Membrane
584	10.45	10.62	46.26	IPI00365217.1	Cmpk1 UMP-CMP kinase 1	10116	8	metabolism	Nucleus
585	15.22	15.23	19.42	IPI00365235.3	- RCG31143	10116	1	uncharacterized	unknown
586	3.56	3.56	11.19	IPI00365262.2	Znf593 Zinc finger protein 593 (Predicted), isoform CRA_a	10116	1	transcription and translation	Nucleus
587	6.01	6.01	47.94	IPI00365286.3	Vcl Vinculin	10116	48	cell adhesion	Plasma Membrane
588	77.14	77.14	6.912	IPI00365366.2	Bcl2l13 Putative uncharacterized protein Bcl2l13	10116	2	apoptosis	Cytoplasm
589	15	15.02	1.281	IPI00365447.3	Saps1 SAPS domain family, member 1	10116	1	cell cycle and division	unknown
590	3.06	3.06	9.063	IPI00365487.2	Eif3g Eukaryotic translation initiation factor 3 subunit G	10116	3	metabolism	Cytoplasm
591	6.07	6.07	4.635	IPI00365542.4	Lamb1 Putative uncharacterized protein Lamb1	10116	7	cell adhesion	unknown
592	11.97	14.6	3.846	IPI00365600.3	Prkar2b cAMP-dependent protein kinase type II-beta regulatory subunit	10116	1	signal transduction	Cytoplasm
593	7.96	7.97	6.693	IPI00365662.1	Atp5sl ATP synthase subunit s-like protein	10116	1	metabolism	Cytoplasm
594	23.47	23.5	3.65	IPI00365792.3	Stim1 Stromal interaction molecule 1	10116	2	transportation	Plasma Membrane
595	4.02	4.05	10.81	IPI00365864.3	LOC688717 RCG20695, isoform CRA_b	10116	1	metabolism	Cytoplasm
596	23.88	23.92	26.25	IPI00365935.3	Ptges3 Prostaglandin E synthase 3	10116	10	immune response and inflammatory response	Cytoplasm
597	9.23	9.23	24.76	IPI00365946.3	Sarnp SAP domain-containing ribonucleoprotein	10116	4	transcription and translation	Nucleus
598	8	8	7.767	IPI00365954.1	Lsm7 Putative uncharacterized protein Lsm7	10116	1	transcription and translation	Nucleus
599	37.9	37.9	33.71	IPI00365985.5	Tra1 Isoform 1 of Endoplasmin	10116	39	chaperone	Cytoplasm
600	46.12	46.12	15.08	IPI00365999.1	Dek Protein DEK	10116	5	others	Nucleus
601	10	10	20.14	IPI00366079.1	- RCG43947	10116	10	uncharacterized	unknown
602	15.05	15.78	3.927	IPI00366107.2	Lsp1 lymphocyte specific 1	10116	1	cell adhesion	Cytoplasm
603	2.95	3.23	7.216	IPI00366202.1	Ccdc53 RCG48807, isoform CRA_a	10116	1	cytoskeleton	Cytoplasm
604	10.12	10.12	8.348	IPI00366220.3	Cpsf6 Putative uncharacterized protein Cpsf6	10116	3	transcription and translation	Nucleus
605	5.41	5.41	9.417	IPI00366221.1	Rab21 Ras-related protein Rab-21	10116	2	transportation	Cytoplasm
606	7.61	9.63	1.774	IPI00366397.2	Mars methionyl-tRNA synthetase	10116	1	transcription and translation	Cytoplasm
607	3.22	3.22	3.438	IPI00366452.2	Creld2 Cysteine-rich with EGF-like domain protein 2	10116	1	transportation	unknown
608	4.08	4.09	10.64	IPI00366785.5	Yars Tyrosyl-tRNA synthetase, cytoplasmic	10116	5	transcription and translation	Cytoplasm
609	10.65	10.65	13.18	IPI00366789.2	Rbbp4 Rbbp4 protein	10116	3	cell differentiation and proliferation	Nucleus
610	3.26	7.12	1.892	IPI00366847.1	Samd4b Sterile alpha motif domain containing 4B	10116	1	transcription and translation	unknown
611	1.55	1.55	15.38	IPI00366944.2	Col3a1 Collagen alpha-1(III) chain	10116	21	ECM and ECM related	Extracellular Space
612	29.69	30.52	4.142	IPI00366945.3	Col5a2 collagen, type V, alpha 2	10116	4	ECM and ECM related	Extracellular Space
613	4	4	41.03	IPI00367437.4	Rbm3 putative RNA-binding protein 3	10116	7	transcription and translation	Nucleus
614	6.01	6.01	4.124	IPI00367451.1	Pir Pirin	10116	1	uncharacterized	Nucleus
615	5.11	5.12	20.71	IPI00367660.3	RGD1562502 hypothetical protein LOC363485	10116	4	uncharacterized	unknown
616	7.52	7.52	6.651	IPI00367674.3	Gla Putative uncharacterized protein Gla	10116	3	uncharacterized	Cytoplasm
617	4.78	4.78	3.627	IPI00367702.4	Nhlrc3 rCG49974-like	10116	1	uncharacterized	unknown
618	2.9	2.9	12.05	IPI00367835.5	Tnfaip8 Tumor necrosis factor, alpha-induced protein 8 (Predicted), isoform CRA_b	10116	1	apoptosis	Cytoplasm
619	2.89	2.89	6.909	IPI00367908.3	Atg5 Autophagy protein 5	10116	1	autophagy and autophagy related	Cytoplasm
620	14.98	14.98	6.701	IPI00368133.4	LOC688261 Putative uncharacterized protein ENSRNOP00000004853	10116	1	uncharacterized	unknown
621	4.02	4.02	10.78	IPI00368347.2	Uba1 Ubiquitin-like modifier-activating enzyme 1	10116	10	metabolism	Cytoplasm
622	17.9	17.9	13.85	IPI00368391.4	RGD1309696 similar to KIAA2019 protein	10116	18	uncharacterized	unknown
623	34.46	35.39	14.84	IPI00368426.2	Ccdc90b Coiled-coil domain-containing protein 90B, mitochondrial	10116	4	uncharacterized	Cytoplasm
624	6.02	6.02	23.55	IPI00368449.2	Pmm2 Phosphomannomutase 2	10116	5	metabolism	Cytoplasm
625	9.51	9.51	2.673	IPI00368457.1	Gspt1 G1 to S phase transition 1	10116	1	metabolism	Cytoplasm
626	3.53	3.56	43.82	IPI00369093.1	Uqcrh Cytochrome b-c1 complex subunit 6, mitochondrial	10116	4	metabolism	Cytoplasm
627	2.01	2.01	4.108	IPI00369217.1	Trap1 Heat shock protein 75 kDa, mitochondrial	10116	3	chaperone	Cytoplasm
628	2.39	2.56	4.11	IPI00369330.1	Ttc1 Tetratricopeptide repeat domain 1	10116	1	chaperone	unknown
629	12.17	12.17	25.87	IPI00369397.5	H2afx RCG57928	10116	7	cell cycle and division	Nucleus
630	11.41	11.41	27.88	IPI00369419.4	- 19 kDa protein	10116	12	uncharacterized	unknown
631	5.17	5.19	20.69	IPI00369618.1	Eif4a1 Eukaryotic translation initiation factor 4A1	10116	7	metabolism	Cytoplasm
632	16.75	16.75	9.777	IPI00369635.3	Rdx Radixin	10116	8	cytoskeleton	Cytoplasm
633	2.01	12.8	2.685	IPI00369684.2	Bag5 BAG family molecular chaperone regulator 5	10116	1	apoptosis	Cytoplasm
634	1.53	1.59	5.589	IPI00369995.2	Lrp1 low density lipoprotein receptor-related protein 1	10116	22	apoptosis	Plasma Membrane
635	45.17	45.18	2.075	IPI00370009.1	Psmd3 Proteasome (Prosome, macropain) 26S subunit, non-ATPase, 3	10116	1	metabolism	Cytoplasm
636	12.03	12.03	6.643	IPI00370038.1	Ifi35 Interferon-induced protein 35	10116	1	immune response and inflammatory response	Nucleus
637	4.89	4.91	2.064	IPI00370450.3	Plxnb2 Putative uncharacterized protein Plxnb2	10116	3	cytoskeleton	Plasma Membrane
638	6.02	6.02	13.77	IPI00370456.1	Psmd2 26S proteasome non-ATPase regulatory subunit 2	10116	9	metabolism	Cytoplasm
639	18.14	18.14	6.173	IPI00370658.1	Pnn Similar to Pinin	10116	3	transcription and translation	Plasma Membrane
640	8.4	8.46	9.79	IPI00370681.1	Capza2 F-actin-capping protein subunit alpha-2	10116	4	cytoskeleton	Cytoplasm
641	3.43	3.43	7.299	IPI00370815.4	Cct8 Putative uncharacterized protein Cct8	10116	3	chaperone	Cytoplasm
642	6.79	6.81	8.983	IPI00370878.4	Scand3 RCG21454	10116	7	neurogenesis and development	Nucleus
643	10.6	10.61	10.34	IPI00370891.2	Rilpl1 Putative uncharacterized protein Rilpl1	10116	3	apoptosis	Cytoplasm
644	7.22	7.29	2.734	IPI00370896.1	Zcchc8 Zinc finger, CCHC domain containing 8 (Predicted), isoform CRA_b	10116	1	transcription and translation	unknown
645	3.46	3.47	3.989	IPI00370983.2	Smarce1 SWI/SNF related, matrix associated, actin dependent regulator of chromatin, subfamily e, member 1	10116	1	transcription and translation	Nucleus
646	2.17	2.17	46.37	IPI00371043.2	Armet Mesencephalic astrocyte-derived neurotrophic factor	10116	12	others	Extracellular Space
647	4.01	4.01	7.419	IPI00371132.3	Glb1 Putative uncharacterized protein Glb1	10116	3	uncharacterized	Cytoplasm
648	7.56	7.57	12.12	IPI00371166.1	RGD1311634 hypothetical protein LOC293155	10116	1	uncharacterized	unknown
649	4.01	4.09	8.84	IPI00371185.2	RGD1311703 small acidic protein	10116	1	uncharacterized	unknown
650	7.78	7.78	8.784	IPI00371209.4	Rpl27a 60S ribosomal protein L27a	10116	1	metabolism	Nucleus
651	2.66	2.68	13.72	IPI00371236.3	Tufm Elongation factor Tu, mitochondrial	10116	4	metabolism	Cytoplasm
652	8.1	8.12	5.389	IPI00371263.1	Iscu Similar to nitrogen fixation cluster-like (Predicted), isoform CRA_b	10116	1	neurogenesis and development	Cytoplasm
653	8	8	18.86	IPI00371410.5	Ubxn1 UBX domain-containing protein 1	10116	3	metabolism	Cytoplasm
654	5.55	5.56	5.181	IPI00371432.2	Lpxn Leupaxin	10116	1	cell adhesion	Cytoplasm
655	5.71	5.72	6.364	IPI00371511.4	Creg1 Cellular repressor of E1A-stimulated genes 1	10116	1	cell differentiation and proliferation	Nucleus
656	3.81	3.81	17.98	IPI00371621.1	Mcee Putative uncharacterized protein Mcee	10116	2	metabolism	Cytoplasm
657	3.34	3.34	3.881	IPI00371630.3	Cetn2 centrin 2	10116	1	cell cycle and division	Nucleus
658	4.03	4.03	2.811	IPI00371717.2	Mphosph10 M-phase phosphoprotein 10	10116	1	transcription and translation	Nucleus
659	3.01	3.04	3.302	IPI00371860.2	Sf3b4 Splicing factor 3B subunit 4	10116	1	transcription and translation	Nucleus
660	8.11	8.29	3.162	IPI00371952.2	Ubxn4 UBX domain-containing protein 4	10116	1	metabolism	Extracellular Space
661	2.01	2.4	40.74	IPI00372004.3	Btf3 Basic transcription factor 3	10116	3	transcription and translation	unknown
662	6.11	6.12	45.63	IPI00372007.4	Mrps36 mitochondrial ribosomal protein S36	10116	4	metabolism	Cytoplasm
663	8	8	3.576	IPI00372009.3	Map1b microtubule-associated protein 1B	10116	6	cytoskeleton	Cytoplasm
664	13.4	13.41	11.9	IPI00372040.4	- Arpc4 protein	10116	2	cytoskeleton	unknown
665	3.02	3.02	2.677	IPI00372102.4	Stam2 Signal transducing adapter molecule 2	10116	1	transportation	Cytoplasm
666	4.89	6.33	1.885	IPI00372186.4	Map7d1 Putative uncharacterized protein Map7d1	10116	1	cytoskeleton	unknown
667	3.13	3.15	3.752	IPI00372214.3	Gmps GMP synthase [glutamine-hydrolyzing]	10116	2	metabolism	Nucleus
668	3.53	3.56	45.56	IPI00372259.4	Tpm3 Isoform 1 of Tropomyosin alpha-3 chain	10116	18	cytoskeleton	Cytoplasm
669	14.99	31.31	1.784	IPI00372282.3	Rabgap1 Putative uncharacterized protein Rabgap1	10116	1	transportation	Cytoplasm
670	8	8	15.33	IPI00372370.2	P4ha2 Putative uncharacterized protein P4ha2	10116	6	oxidation reduction	Cytoplasm
671	10.9	10.92	4.62	IPI00372382.2	Scyl1bp1 RAB6-interacting golgin	10116	1	transportation	Cytoplasm
672	6.72	6.73	5.31	IPI00372458.3	Copa Copa protein	10116	5	transportation	Cytoplasm
673	9.98	9.99	1.75	IPI00372469.2	- Putative uncharacterized protein ENSRNOP00000037874	10116	1	uncharacterized	unknown
674	5.89	5.92	9.213	IPI00372552.5	RGD1309543 phostensin	10116	5	uncharacterized	unknown
675	9.59	9.63	1.266	IPI00372557.3	Vars Valyl-tRNA synthetase	10116	1	transcription and translation	Cytoplasm
676	4.14	4.17	0.9682	IPI00372627.5	Sfrs2ip rCG50794-like	10116	1	chaperone	Nucleus
677	3.64	3.68	3.152	IPI00372700.1	Npepps aminopeptidase puromycin sensitive	10116	2	metabolism	Cytoplasm
678	4.05	4.26	0.8857	IPI00372727.3	Sec24b SEC24 related gene family, member B	10116	1	transportation	Cytoplasm
679	13.35	13.38	21.32	IPI00372816.3	RGD1306917 RGD1306917 protein	10116	2	uncharacterized	Cytoplasm
680	4	4	18.9	IPI00372826.3	Sfrs3 Putative uncharacterized protein	10116	4	transcription and translation	Nucleus
681	4.27	6.27	5.348	IPI00372829.4	RGD1565840 eukaryotic translation initiation factor 3, subunit M	10116	2	uncharacterized	unknown
682	3.52	3.52	11.62	IPI00372857.1	Sar1a SAR1 homolog A	10116	1	transportation	Cytoplasm
683	3.67	3.67	11.67	IPI00372860.1	Eif4ebp2 Eukaryotic translation initiation factor 4E binding protein 2	10116	1	metabolism	Cytoplasm
684	11.74	11.74	31.25	IPI00373052.2	Hmgn1 High-mobility group nucleosome binding domain 1	10116	2	cell cycle and division	Nucleus
685	9.06	9.06	1.59	IPI00373130.3	Nphp1 Nphp1 protein	10116	1	cell adhesion	Nucleus
686	2.06	2.06	8.333	IPI00373135.2	Txndc13 thioredoxin domain containing 13	10116	2	oxidation reduction	Cytoplasm
687	4.78	4.78	3.465	IPI00373144.4	Snx5 Snx5 protein	10116	1	transportation	Cytoplasm
688	2.28	2.4	22.82	IPI00373164.1	Eif2s2 Eukaryotic translation initiation factor 2, subunit 2	10116	5	metabolism	Cytoplasm
689	10.62	10.62	29.51	IPI00373179.3	Rpl22l1 Ribosomal protein L22 like 1	10116	2	metabolism	unknown
690	4	4	14.29	IPI00373197.1	Pgrmc2 Membrane-associated progesterone receptor component 2	10116	3	signal transduction	Nucleus
691	3.53	5.53	18.38	IPI00373218.3	Ppid Peptidyl-prolyl cis-trans isomerase D	10116	7	apoptosis	Cytoplasm
692	13.92	14.85	4.253	IPI00373233.4	Atp8b2 Atpase, class I, type 8B, member 2	10116	4	metabolism	unknown
693	8.41	8.43	4.501	IPI00373289.1	Arcn1 Coatomer subunit delta	10116	2	transportation	Cytoplasm
694	3.67	3.68	15.61	IPI00373292.1	Rexo2 Oligoribonuclease, mitochondrial (Fragment)	10116	3	transcription and translation	Cytoplasm
695	8.1	8.11	4.815	IPI00373294.4	Med4 Mediator of RNA polymerase II transcription subunit 4	10116	1	transcription and translation	Nucleus
696	2.01	2.01	38.73	IPI00373432.1	Aimp1 Small inducible cytokine subfamily E, member 1	10116	9	immune response and inflammatory response	Extracellular Space
697	17.64	17.64	12.9	IPI00373435.1	Map2k1ip1 Mitogen-activated protein kinase scaffold protein 1	10116	1	signal transduction	Cytoplasm
698	3.05	3.11	19.14	IPI00373492.2	Lcp1 Lymphocyte cytosolic protein 1	10116	9	immune response and inflammatory response	Cytoplasm
699	19.3	19.3	23.58	IPI00373505.2	Tmod3 Tropomodulin 3	10116	5	cytoskeleton	Cytoplasm
700	12.09	12.09	3.096	IPI00373587.3	Ppp2r4 Protein phosphatase 2A, regulatory subunit B	10116	1	metabolism	Cytoplasm
701	2.96	2.97	20.66	IPI00373591.3	Fubp1 Far upstream element-binding protein 1	10116	11	transcription and translation	Nucleus
702	21.5	22.98	2.913	IPI00373611.2	Acin1 apoptotic chromatin condensation inducer 1	10116	3	apoptosis	Nucleus
703	6.6	6.6	3.571	IPI00373651.4	Api5 RCG26895, isoform CRA_b	10116	1	apoptosis	Cytoplasm
704	2	2	3.541	IPI00373753.5	Ptk7 102 kDa protein	10116	2	cell adhesion	Plasma Membrane
705	5.73	5.74	10.78	IPI00382069.1	Ndrg2 Isoform 1 of Protein NDRG2	10116	3	neurogenesis and development	Cytoplasm
706	6	6.21	16.91	IPI00382182.3	Tsn Da2-35	10116	3	cell cycle and division	Nucleus
707	6.09	6.09	1.28	IPI00382214.1	Psme3 Ab2-371	10116	2	metabolism	Cytoplasm
708	4.67	4.67	1.322	IPI00382218.1	Sec62 Ab2-292	10116	1	transportation	Cytoplasm
709	2.93	3.03	4.787	IPI00387763.4	- Putative uncharacterized protein ENSRNOP00000030796	10116	1	uncharacterized	Cytoplasm
710	29.54	29.54	15.48	IPI00387868.2	Hspa4 Heat shock 70 kDa protein 4	10116	9	chaperone	unknown
711	17.05	17.42	46.91	IPI00388104.3	LOC685045;LOC684848 hypothetical protein LOC685045	10116	5	uncharacterized	Cytoplasm
712	6	6	3.636	IPI00388137.1	Wipf2 Putative uncharacterized protein Wipf2	10116	1	cytoskeleton	unknown
713	26.82	26.9	6	IPI00388249.3	Capn2 Calpain-2 catalytic subunit	10116	3	metabolism	unknown
714	6.28	6.31	1.884	IPI00388257.4	Fbln2 fibulin 2 isoform 1	10116	2	metabolism	Cytoplasm
715	4	4.02	1.926	IPI00388681.1	Ubtf Isoform UBF2 of Nucleolar transcription factor 1	10116	1	transcription and translation	Extracellular Space
716	8.59	8.61	31.9	IPI00389231.1	LOC679739;LOC692052 RCG41951, isoform CRA_a	10116	2	uncharacterized	Nucleus
717	4.6	4.62	6.207	IPI00389327.2	Shisa4 16 kDa protein	10116	1	uncharacterized	Cytoplasm
718	16.6	16.61	6.369	IPI00390233.4	LOC500420 similar to CG12279-PA	10116	1	uncharacterized	unknown
719	1.7	1.71	0.7132	IPI00390317.1	Tpp2 Tripeptidyl peptidase II, isoform CRA_a	10116	1	metabolism	unknown
720	3.64	3.64	4.53	IPI00390328.1	Enpp1 Isoform 1 of Ectonucleotide pyrophosphatase/phosphodiesterase family member 1	10116	4	immune response and inflammatory response	Cytoplasm
721	9.3	9.3	10.74	IPI00390343.6	Rpl6 60S ribosomal protein L6	10116	2	metabolism	Plasma Membrane
722	5	5.06	30.34	IPI00390375.3	LOC499779 Uncharacterized protein C9orf119 homolog	10116	2	uncharacterized	Cytoplasm
723	3.52	3.57	9.05	IPI00390425.4	- 24 kDa protein	10116	1	uncharacterized	Nucleus
724	3.74	3.74	10.13	IPI00391300.3	Myh10 234 kDa protein	10116	19	cytoskeleton	unknown
725	14.57	33.66	7.983	IPI00391486.4	LOC687994 Putative uncharacterized protein ENSRNOP00000031472	10116	4	uncharacterized	Cytoplasm
726	7.25	7.38	3.812	IPI00391752.3	Klc4 Putative uncharacterized protein Klc4	10116	1	transportation	unknown
727	2	2	10.68	IPI00392306.1	Sh3glb1 Endophilin-B1	10116	3	autophagy and autophagy related	unknown
728	6	6.25	23.89	IPI00392468.5	Cnpy4 Putative uncharacterized protein RGD1307636_predicted	10116	5	uncharacterized	unknown
729	9.74	9.74	11.65	IPI00392676.4	Blvrb Biliverdin reductase B	10116	1	oxidation reduction	Cytoplasm
730	6.75	6.75	1.698	IPI00392886.4	A2m Alpha-2-macroglobulin	10116	3	metabolism	Extracellular Space
731	2	2	11.49	IPI00393333.3	Atic Bifunctional purine biosynthesis protein PURH	10116	4	metabolism	Cytoplasm
732	7.78	7.78	2.085	IPI00393489.2	Argbp2 Putative uncharacterized protein Argbp2	10116	2	signal transduction	Plasma Membrane
733	5.23	5.24	15.32	IPI00393787.3	Parva Alpha-parvin	10116	5	cell adhesion	Cytoplasm
734	9.55	9.56	2.041	IPI00393882.3	Ppp1r12c protein phosphatase 1, regulatory subunit 12C	10116	1	metabolism	Cytoplasm
735	3.1	3.13	25.45	IPI00393975.2	Map4 Isoform 1 of Microtubule-associated protein 4	10116	24	cytoskeleton	Cytoplasm
736	33.57	33.58	6.327	IPI00394110.3	Fubp3 MAP2 RNA trans-acting protein 2	10116	3	transcription and translation	Nucleus
737	6.17	7.41	4.356	IPI00394353.1	Hexa Beta-hexosaminidase subunit alpha	10116	2	metabolism	Cytoplasm
738	3.92	3.92	12.75	IPI00394452.4	- Putative uncharacterized protein ENSRNOP00000037794	10116	1	uncharacterized	unknown
739	2.85	2.85	7.692	IPI00395285.3	Rpl3 60S ribosomal protein L3	10116	3	metabolism	Cytoplasm
740	6	6	1.293	IPI00395316.6	Bicd2 bicaudal D homolog 2 isoform 1	10116	1	transportation	Cytoplasm
741	2.83	2.87	23.33	IPI00396910.1	Atp5a1 ATP synthase subunit alpha, mitochondrial	10116	9	metabolism	Cytoplasm
742	19.19	19.19	1.482	IPI00400530.4	Cntd1 Ac2-059	10116	2	uncharacterized	Plasma Membrane
743	4.31	4.32	68.99	IPI00400573.1	Tubb2c Tubulin beta-2C chain	10116	80	cytoskeleton	Cytoplasm
744	5.52	61.37	7.263	IPI00400575.2	Adi1 1,2-dihydroxy-3-keto-5-methylthiopentene dioxygenase	10116	1	oxidation reduction	Nucleus
745	5.46	5.46	5.425	IPI00400578.1	Hp1bp3 Heterochromatin protein 1-binding protein 3	10116	2	cell cycle and division	Nucleus
746	3.49	3.49	7.975	IPI00400579.1	Gaa Lysosomal alpha-glucosidase	10116	7	metabolism	Cytoplasm
747	14.12	14.13	23.08	IPI00400613.1	Commd3 COMM domain-containing protein 3	10116	3	signal transduction	unknown
748	6.74	6.74	22.57	IPI00400615.1	Atp6v1e1 V-type proton ATPase subunit E 1	10116	5	metabolism	Cytoplasm
749	11.31	11.31	12.65	IPI00400681.1	Ppp1r12a Isoform 2 of Protein phosphatase 1 regulatory subunit 12A	10116	7	metabolism	Cytoplasm
750	16.46	16.63	15.93	IPI00400725.1	Cfdp1 Craniofacial development protein 1	10116	3	neurogenesis and development	Extracellular Space
751	6.85	7.02	2.718	IPI00400737.4	Gcx1 TOX high mobility group box family member 2	10116	1	transcription and translation	Nucleus
752	1.93	1.97	23.85	IPI00411230.3	Gstm2 Glutathione S-transferase Mu 2	10116	5	metabolism	Cytoplasm
753	9.84	10.04	6.148	IPI00417226.1	Synpo Isoform 2 of Synaptopodin	10116	4	cytoskeleton	Cytoplasm
754	9.4	9.41	2.591	IPI00417730.3	Bat2 Large proline-rich protein BAT2	10116	4	transcription and translation	Cytoplasm
755	6.06	6.13	7.746	IPI00417749.1	Tomm22 Mitochondrial import receptor subunit TOM22 homolog	10116	1	transportation	Cytoplasm
756	2.21	2.22	4.469	IPI00421326.3	Dnajb11 DnaJ homolog subfamily B member 11	10116	1	chaperone	Cytoplasm
757	12.15	12.18	13.94	IPI00421366.1	RGD1305481 LRRGT00030	10116	2	uncharacterized	Nucleus
758	4.01	4.02	34.01	IPI00421389.1	Ndrg1 Protein NDRG1	10116	9	neurogenesis and development	Nucleus
759	16.05	16.05	19.93	IPI00421395.1	RGD1304704 LRRGT00192	10116	4	uncharacterized	Nucleus
760	8.89	8.89	47.24	IPI00421428.9	Pgam1 Phosphoglycerate mutase 1	10116	14	metabolism	Cytoplasm
761	15.88	15.88	12.29	IPI00421451.5	Rps16 ribosomal protein S16	10116	2	metabolism	Cytoplasm
762	4.09	4.09	6.22	IPI00421469.1	Cops8 COP9 signalosome complex subunit 8	10116	1	neurogenesis and development	Cytoplasm
763	21.56	21.57	8.392	IPI00421582.3	Gpnmb Transmembrane glycoprotein NMB	10116	16	neurogenesis and development	Plasma Membrane
764	10.05	10.05	8.083	IPI00421600.8	Psmc2 26S protease regulatory subunit 7	10116	3	metabolism	Nucleus
765	5.57	5.92	28.93	IPI00421601.3	Asah1 Acid ceramidase	10116	11	metabolism	Cytoplasm
766	17.54	17.54	6.426	IPI00421610.3	Iah1 Isoamyl acetate-hydrolyzing esterase 1 homolog	10116	1	metabolism	unknown
767	3.14	3.15	23.15	IPI00421723.1	Tbca Tubulin-specific chaperone A	10116	4	chaperone	Cytoplasm
768	6.32	6.32	2.808	IPI00421754.2	Smoc1 SPARC-related modular calcium binding protein 1	10116	1	cell adhesion	Extracellular Space
769	7.39	7.39	5.714	IPI00421879.1	Pdcd10 Programmed cell death protein 10	10116	1	apoptosis	Cytoplasm
770	2.19	2.19	19.79	IPI00421899.1	Cndp2 Cytosolic non-specific dipeptidase	10116	6	metabolism	Cytoplasm
771	12.04	12.04	36.1	IPI00421995.1	Clic1 Chloride intracellular channel protein 1	10116	8	oxidation reduction	Nucleus
772	18.61	18.61	5.479	IPI00422072.3	Guk1 guanylate kinase 1	10116	1	signal transduction	Cytoplasm
773	28.34	28.36	5.667	IPI00454264.1	- LRRGT00046	10116	19	cell differentiation and proliferation	unknown
774	11.51	11.51	3.448	IPI00454486.2	Fez2 Fez2 protein	10116	1	transportation	Cytoplasm
775	3.03	3.13	12.82	IPI00454495.3	Rab31 RAB31, member RAS oncogene family	10116	2	transportation	Cytoplasm
776	4.63	4.63	3.693	IPI00454529.2	Dtnbp1 Dysbindin	10116	1	cytoskeleton	Plasma Membrane
777	5.23	5.23	4.844	IPI00454559.2	Txnrd1 Txnrd1 protein	10116	2	oxidation reduction	Cytoplasm
778	4.03	4.17	26.05	IPI00464458.1	Hnrnpa3 Isoform 2 of Heterogeneous nuclear ribonucleoprotein A3	10116	11	transcription and translation	Nucleus
779	14.66	17.81	10.45	IPI00464486.1	Pon2 Serum paraoxonase/arylesterase 2	10116	2	oxidation reduction	Plasma Membrane
780	5.8	5.8	3.922	IPI00464488.2	Tmed5 LRRG00120	10116	1	transportation	Cytoplasm
781	8.09	9.91	5.576	IPI00464518.2	Hexb Beta-hexosaminidase subunit beta	10116	3	metabolism	Cytoplasm
782	5.35	6.48	29.23	IPI00464670.1	Capg Macrophage-capping protein	10116	7	cytoskeleton	Nucleus
783	12	12.03	3.252	IPI00464718.1	Ddx5 Ddx5	10116	1	metabolism	Nucleus
784	4.23	4.24	4.663	IPI00464735.1	Lyar Cell growth-regulating nucleolar protein	10116	1	cell growth and migration	Plasma Membrane
785	2.01	2.02	1.681	IPI00464765.1	Cadm1 Cell adhesion molecule 1	10116	1	cell adhesion	Plasma Membrane
786	10.18	10.19	18.12	IPI00464871.4	Dbnl Isoform 1 of Drebrin-like protein	10116	6	signal transduction	Cytoplasm
787	10.15	10.16	2.784	IPI00464886.2	LOC652956 p55 protein	10116	1	chaperone	unknown
788	5.04	5.09	7.392	IPI00470232.5	Wipf1 WAS/WASL-interacting protein family member 1	10116	3	cytoskeleton	Cytoplasm
789	4.05	4.05	2.492	IPI00470238.3	Cd47 Putative uncharacterized protein Cd47	10116	1	cell adhesion	Plasma Membrane
790	2.47	3.1	70.87	IPI00470288.4	Ckb Creatine kinase B-type	10116	45	metabolism	Cytoplasm
791	39.86	39.86	9.057	IPI00470301.1	Cct5 T-complex protein 1 subunit epsilon	10116	4	chaperone	Cytoplasm
792	8.51	8.51	18.76	IPI00470317.5	Eef1g Elongation factor 1-gamma	10116	6	metabolism	Cytoplasm
793	12.37	12.37	23.81	IPI00471525.2	Eef1d Isoform 2 of Elongation factor 1-delta	10116	18	metabolism	Cytoplasm
794	21.84	21.88	5.991	IPI00471539.4	Suclg2 Suclg2 protein	10116	2	metabolism	Cytoplasm
795	4.22	4.22	6.875	IPI00471577.1	Uqcrc1 Cytochrome b-c1 complex subunit 1, mitochondrial	10116	2	metabolism	Cytoplasm
796	4.42	4.42	26.24	IPI00471584.7	Hsp90ab1 Heat shock protein HSP 90-beta	10116	21	chaperone	Cytoplasm
797	24.58	37.75	5.171	IPI00471608.1	Snd1 Staphylococcal nuclease domain-containing protein 1	10116	3	transcription and translation	Nucleus
798	6.97	7	3.052	IPI00471669.1	Gpc4 Glypican 4	10116	2	cell differentiation and proliferation	Plasma Membrane
799	15.3	15.3	5.042	IPI00471722.1	Psmb6 Proteasome subunit beta type-6	10116	1	metabolism	Cytoplasm
800	2.37	2.37	4.992	IPI00471724.1	Cr1l complement regulatory protein Crry isoform 1	10116	3	immune response and inflammatory response	Plasma Membrane
801	4.15	4.15	4.883	IPI00471759.1	Fam82a2 Regulator of microtubule dynamics protein 3	10116	1	apoptosis	Cytoplasm
802	5.12	5.12	4.375	IPI00471794.1	Npl N-acetylneuraminate lyase	10116	1	others	unknown
803	4.78	4.78	13.19	IPI00471834.1	Cbfb Core-binding factor, beta subunit	10116	2	transcription and translation	Nucleus
804	3.49	3.5	8.625	IPI00471835.1	Hsph1 Heat shock protein 105 kDa	10116	5	chaperone	Cytoplasm
805	10.57	10.78	20.6	IPI00471873.1	Lrrfip1 Leucine-rich repeat flightless-interacting protein 1	10116	9	cell differentiation and proliferation	Cytoplasm
806	15.79	15.79	61.44	IPI00471889.7	Anxa5 Annexin A5	10116	25	apoptosis	Plasma Membrane
807	32.34	33.4	5.112	IPI00471901.3	Ap2a2 Adaptor-related protein complex 2, alpha 2 subunit	10116	3	transportation	Cytoplasm
808	7.55	7.56	6.239	IPI00471908.6	Asns Asparagine synthetase [glutamine-hydrolyzing]	10116	3	metabolism	Cytoplasm
809	4.4	4.4	7.224	IPI00475474.3	Rps4x 40S ribosomal protein S4, X isoform	10116	2	metabolism	unknown
810	4.5	4.53	71.91	IPI00475639.4	Tubb2a Tubulin beta-2A chain	10116	86	cytoskeleton	Cytoplasm
811	10.33	62.57	6.754	IPI00475835.3	Phgdh D-3-phosphoglycerate dehydrogenase	10116	3	oxidation reduction	Cytoplasm
812	6.21	6.21	11.54	IPI00475911.4	RGD1564290 ribosomal protein S27a-like	10116	2	uncharacterized	Cytoplasm
813	5.71	5.73	6.184	IPI00476171.5	Csf1 Macrophage colony-stimulating factor 1	10116	2	immune response and inflammatory response	Extracellular Space
814	4.42	4.42	5.41	IPI00476223.3	Snw1 Similar to Nuclear protein SkiP	10116	2	transcription and translation	Nucleus
815	4.02	4.02	6.713	IPI00476295.7	Ahcy Adenosylhomocysteinase	10116	2	metabolism	Cytoplasm
816	5.67	5.68	38.27	IPI00476478.1	- inducible carbonyl reductase-like	10116	9	uncharacterized	unknown
817	18.03	18.03	16.19	IPI00476506.1	- Putative uncharacterized protein ENSRNOP00000044180	10116	3	uncharacterized	unknown
818	6.95	6.95	19.72	IPI00476554.3	Gng2 guanine nucleotide binding protein (G protein), gamma 2 isoform 1	10116	2	signal transduction	Plasma Membrane
819	13.85	15.6	2.083	IPI00480610.3	Metap2 methionyl aminopeptidase 2	10116	1	metabolism	Cytoplasm
820	2.04	2.08	45.31	IPI00480687.2	LOC681252;Marcks Myristoylated alanine-rich C-kinase substrate	10116	22	uncharacterized	Plasma Membrane
821	11.07	11.07	2.521	IPI00480709.1	Cpe Carboxypeptidase E	10116	1	metabolism	Plasma Membrane
822	9.4	9.4	12.96	IPI00480842.3	LOC684097 Sorting nexin-3	10116	3	transportation	Cytoplasm
823	6.64	6.64	6.048	IPI00480843.3	RGD1565588 calcium binding protein P22-like	10116	1	uncharacterized	unknown
824	3.66	3.66	15.4	IPI00515816.1	Lgmn Legumain	10116	6	metabolism	Cytoplasm
825	10.02	10.02	6.082	IPI00515819.1	Mtdh Isoform 2 of Protein LYRIC	10116	3	metabolism	Cytoplasm
826	4	4.01	39.7	IPI00551812.1	Atp5b ATP synthase subunit beta, mitochondrial	10116	25	metabolism	Cytoplasm
827	31.19	31.19	16	IPI00553839.3	Fam162a Rat growth and transformation-dependent (Fragment)	10116	2	transcription and translation	Cytoplasm
828	4.64	4.66	14.54	IPI00553899.1	Glrx3 Isoform 1 of Glutaredoxin-3	10116	4	oxidation reduction	Cytoplasm
829	8.01	8.02	17.85	IPI00554058.2	Qk Qk protein	10116	4	transcription and translation	Nucleus
830	8.69	8.69	2.33	IPI00554081.1	Fam98a Protein FAM98A	10116	1	transcription and translation	unknown
831	2.01	2.01	27.55	IPI00554148.1	S100a11 Protein S100-A11	10116	8	cell differentiation and proliferation	unknown
832	7.77	7.77	51.11	IPI00554194.1	Calu calumenin isoform b	10116	27	axon and synapse related protein	Cytoplasm
833	2.49	25.57	3.152	IPI00554213.1	Mthfd2 RCG56426	10116	1	metabolism	Cytoplasm
834	25.04	25.06	5.703	IPI00555182.1	Necap2 Isoform 1 of Adaptin ear-binding coat-associated protein 2	10116	1	transportation	Cytoplasm
835	2.08	6.08	18.14	IPI00555187.2	Cap1 Adenylyl cyclase-associated protein 1	10116	7	metabolism	Plasma Membrane
836	12.31	12.32	62.31	IPI00555213.1	Pea15a Astrocytic phosphoprotein PEA-15	10116	13	apoptosis	Cytoplasm
837	12.37	12.37	13.79	IPI00555229.2	Anxa4 Annexin A4	10116	4	transportation	Plasma Membrane
838	6.02	8.43	11.17	IPI00555230.1	Sec11a SEC11 homolog A	10116	2	transportation	Cytoplasm
839	3.48	3.48	39.94	IPI00555252.3	LOC682005;Gapdh;LOC685186 Glyceraldehyde-3-phosphate dehydrogenase	10116	28	uncharacterized	unknown
840	28.28	28.28	3.787	IPI00555259.4	Matr3 Matrin-3	10116	3	transcription and translation	Nucleus
841	4.89	4.91	13.11	IPI00555275.1	- Putative uncharacterized protein ENSRNOP00000041060	10116	1	uncharacterized	unknown
842	31.72	33.06	7.489	IPI00555303.2	Pcmt1 Protein-L-isoaspartate(D-aspartate) O-methyltransferase	10116	2	metabolism	Cytoplasm
843	4.06	4.09	11.58	IPI00555304.3	Lzic Protein LZIC	10116	2	others	unknown
844	3.52	3.52	4.189	IPI00555314.1	Ddx1 ATP-dependent RNA helicase DDX1	10116	2	metabolism	Nucleus
845	4.84	4.84	3.571	IPI00557326.2	Erc1 Putative uncharacterized protein Erc1	10116	3	transportation	Cytoplasm
846	6.02	7.8	31.4	IPI00557327.1	Ndufa8 Putative uncharacterized protein Ndufa8	10116	4	transportation	Cytoplasm
847	8.27	8.27	8.673	IPI00557337.2	Luc7l2 LUC7-like 2	10116	4	uncharacterized	unknown
848	6.93	6.93	10.43	IPI00557424.3	Syncrip Putative uncharacterized protein Syncrip	10116	5	transcription and translation	Nucleus
849	9.73	9.76	1.184	IPI00557539.3	Rbm10 103 kDa protein	10116	1	transcription and translation	Nucleus
850	3.31	3.41	3.696	IPI00557984.3	Hsdl2 54 kDa protein	10116	1	oxidation reduction	Cytoplasm
851	19.6	19.6	4.114	IPI00558908.1	Slc9a3r2 Putative uncharacterized protein Slc9a3r2	10116	1	neurogenesis and development	Plasma Membrane
852	2.89	6.61	10.48	IPI00559271.1	- ribosomal protein L36-like	10116	1	metabolism	unknown
853	5.55	5.55	7.474	IPI00559910.1	Rbmxrtl Heterogeneous nuclear ribonucleoprotein G	10116	3	transcription and translation	unknown
854	6.01	6.01	1.64	IPI00559966.3	Golgb1 Putative uncharacterized protein Golgb1	10116	4	metabolism	Cytoplasm
855	12.84	13.56	5.728	IPI00560148.2	Tes Testin	10116	2	cell adhesion	Plasma Membrane
856	3.52	3.54	16.69	IPI00560977.2	Caprin1 Caprin-1	10116	11	transportation	Plasma Membrane
857	18.26	18.27	40.85	IPI00561017.1	Prdx5 Putative uncharacterized protein Prdx5	10116	18	oxidation reduction	Cytoplasm
858	24.76	24.76	1.625	IPI00561311.1	Smtn Smtn protein	10116	1	cytoskeleton	Extracellular Space
859	9.91	9.91	17.92	IPI00561668.3	RGD1564606 ribosomal protein L23a-like	10116	3	uncharacterized	unknown
860	6.74	6.74	6.573	IPI00561804.2	Sf1 splicing factor 1 isoform 1	10116	2	transcription and translation	Nucleus
861	4.83	4.83	1.162	IPI00561867.2	Rtn3 Putative uncharacterized protein Rtn3	10116	1	transportation	Cytoplasm
862	2.04	2.22	7.656	IPI00562192.2	Epn2 epsin-2 isoform b	10116	3	transportation	Cytoplasm
863	7.38	7.38	30.97	IPI00562653.2	Ctsb cathepsin B preproprotein	10116	28	autophagy and autophagy related	Cytoplasm
864	27.53	27.53	3.61	IPI00562850.2	Ptbp1 59 kDa protein	10116	1	transcription and translation	Nucleus
865	2.02	2.02	18.57	IPI00562918.2	RGD1561636 Putative uncharacterized protein RGD1561636	10116	2	metabolism	Cytoplasm
866	4.9	4.9	17.94	IPI00562986.1	- 30 kDa protein	10116	5	uncharacterized	unknown
867	9.63	9.63	9.609	IPI00563034.1	Nptn Isoform 1 of Neuroplastin	10116	3	axon and synapse related protein	Plasma Membrane
868	6.3	6.3	41.86	IPI00563167.3	Bola2 Putative uncharacterized protein Bola2	10116	4	uncharacterized	unknown
869	4.4	4.41	1.872	IPI00563516.1	Cars cysteinyl-tRNA synthetase	10116	1	transcription and translation	Cytoplasm
870	50.79	58.83	25.49	IPI00563873.3	RGD1560362;Arpc5l Isoform 1 of Actin-related protein 2/3 complex subunit 5-like protein	10116	3	uncharacterized	unknown
871	6	6	4.982	IPI00563876.3	Enah Putative uncharacterized protein Enah	10116	3	transportation	Plasma Membrane
872	6.8	6.8	14.84	IPI00563878.2	LOC687610 similar to Phosphatidylethanolamine-binding protein	10116	2	uncharacterized	unknown
873	2.73	2.73	3.17	IPI00564327.3	Mug2 Putative uncharacterized protein Mug2	10116	5	metabolism	Extracellular Space
874	8.65	8.65	62.21	IPI00564409.3	RGD1309537 Myosin regulatory light chain RLC-A	10116	23	cytoskeleton	unknown
875	24.42	24.42	2.647	IPI00564841.1	Agfg1;Agfg1-ps1 Putative uncharacterized protein Agfg1	10116	1	neurogenesis and development	unknown
876	2.32	2.38	7.438	IPI00565164.1	Klc2 Putative uncharacterized protein Klc2	10116	3	transportation	unknown
877	4	4	6.977	IPI00565217.3	Nars asparaginyl-tRNA synthetase isoform 1	10116	3	metabolism	Cytoplasm
878	6.34	6.34	1.104	IPI00565311.1	Nrp2 Putative uncharacterized protein Nrp2	10116	1	cell adhesion	Plasma Membrane
879	2	2.02	20.62	IPI00565398.1	Rpl21-ps1;Rpl21-ps3;Rpl21 Ribosomal protein L21	10116	2	metabolism	unknown
880	5.77	5.77	4.848	IPI00565441.3	Picalm Putative uncharacterized protein Picalm	10116	2	others	Cytoplasm
881	4.02	4.02	25.36	IPI00565490.1	RGD1559962 high mobility group protein B2-like	10116	6	uncharacterized	unknown
882	6.02	9.57	15.73	IPI00565591.3	Pcnp Similar to PEST-containing nuclear protein, isoform CRA_b	10116	2	cell cycle and division	Nucleus
883	4	4.01	2.556	IPI00565749.1	Rai14 Isoform 1 of Ankycorbin	10116	2	cytoskeleton	Nucleus
884	3.86	4.03	33.9	IPI00565758.1	LOC315970 Protein CDV3 homolog	10116	9	uncharacterized	unknown
885	10.56	10.59	9.972	IPI00566017.2	Lmcd1 similar to LIM and cysteine-rich domains 1	10116	3	transcription and translation	unknown
886	3.57	3.57	20.77	IPI00566208.3	LOC690976 Putative uncharacterized protein ENSRNOP00000063042	10116	3	uncharacterized	unknown
887	19.27	19.27	0.4857	IPI00566460.2	Notch2 Putative uncharacterized protein Notch2	10116	1	cell differentiation and proliferation	Plasma Membrane
888	19.43	19.43	8.629	IPI00566927.2	Spc24 similar to spindle pole body component 24 homolog	10116	1	cell cycle and division	unknown
889	6.77	6.77	7.709	IPI00567339.1	Pvrl2 RCG54514	10116	2	cell adhesion	Plasma Membrane
890	1.95	1.97	13.25	IPI00567560.1	Postn Putative uncharacterized protein Postn	10116	9	cell adhesion	Extracellular Space
891	15.91	15.91	3.179	IPI00567649.1	Fblim1 Filamin binding LIM protein 1	10116	1	cytoskeleton	Plasma Membrane
892	4.29	4.29	1.827	IPI00567836.2	Ptgs1 Ptgs1 protein	10116	1	immune response and inflammatory response	Cytoplasm
893	4.01	4.04	7.6	IPI00567915.3	Bclaf1 Bclaf1 protein	10116	5	apoptosis	Nucleus
894	3.58	3.67	2.418	IPI00568148.2	Igf2bp3 Putative uncharacterized protein Igf2bp3	10116	1	transcription and translation	Cytoplasm
895	5.71	7.72	30.91	IPI00568369.3	Dstn Destrin	10116	5	cytoskeleton	Cytoplasm
896	7.05	9.05	3.59	IPI00568692.3	Ilf2 RCG62739, isoform CRA_a	10116	1	transcription and translation	Nucleus
897	3.7	3.7	0.7742	IPI00569334.3	Bat2l Similar to HLA-B associated transcript-2 isoform a	10116	1	uncharacterized	unknown
898	2.32	2.35	2.269	IPI00569357.1	Glt25d1 Glycosyltransferase 25 domain containing 1	10116	1	metabolism	Cytoplasm
899	3.17	3.3	20.83	IPI00569584.2	RGD1564597 ribosomal protein S25-like	10116	6	uncharacterized	unknown
900	8.03	8.04	7.407	IPI00569750.2	RGD1563903 Putative uncharacterized protein RGD1565956	10116	1	metabolism	unknown
901	12.29	12.29	24.48	IPI00608171.1	Pcbp2 Pcbp2 protein	10116	7	uncharacterized	Nucleus
902	6.02	12.19	7.868	IPI00627068.1	Sfpq Splicing factor proline/glutamine rich	10116	4	transcription and translation	Nucleus
903	6.07	6.07	13.33	IPI00627074.2	Cd99 CD99 antigen	10116	1	cell adhesion	unknown
904	2.01	2.01	71.91	IPI00655259.1	Tubb2b Tubulin beta-2B chain	10116	87	cytoskeleton	Cytoplasm
905	20.43	20.43	31.62	IPI00655271.1	Ensa Isoform 2 of Alpha-endosulfine	10116	4	metabolism	Cytoplasm
906	4	6	15.06	IPI00655321.3	LOC687575 Similar to Splicing factor U2AF 35 kDa subunit	10116	3	metabolism	unknown
907	4.3	4.3	12.45	IPI00656345.1	Snap29 Synaptosomal-associated protein 29	10116	2	transportation	Cytoplasm
908	5.22	5.26	5.353	IPI00656385.1	Eif4a3 Eukaryotic initiation factor 4A-III	10116	2	transcription and translation	unknown
909	2.07	2.07	34.38	IPI00656454.2	Hmga1 Isoform HMG-Y of High mobility group protein HMG-I/HMG-Y	10116	3	transcription and translation	unknown
910	3.22	6.92	2	IPI00679182.2	Tsc22d1 TSC22 domain family protein 1 isoform 1	10116	3	transcription and translation	Nucleus
911	4	4.01	57.92	IPI00679203.3	Ftl Ferritin light chain 1	10116	12	transportation	Nucleus
912	18.2	18.2	1.679	IPI00679218.1	Rbm12 RCG37481, isoform CRA_b	10116	1	uncharacterized	unknown
913	10.26	10.51	22.08	IPI00758461.1	Sra1 Isoform 1 of Steroid receptor RNA activator 1	10116	4	cell differentiation and proliferation	Nucleus
914	6	6	4.237	IPI00758468.2	Pgcp Plasma glutamate carboxypeptidase	10116	2	metabolism	Nucleus
915	4	4	7.24	IPI00760117.1	Comt Isoform 2 of Catechol O-methyltransferase	10116	1	metabolism	Extracellular Space
916	3.86	3.86	3.053	IPI00760118.1	Hsd11b1 Isoform 11-HSD1B of Corticosteroid 11-beta-dehydrogenase isozyme 1	10116	1	metabolism	Cytoplasm
917	4.85	10.83	5.128	IPI00760133.2	Fh1 Fumarate hydratase 1	10116	2	metabolism	Cytoplasm
918	4.15	4.16	8.993	IPI00760152.1	Cyb5r3 Isoform 3 of NADH-cytochrome b5 reductase 3	10116	2	metabolism	Cytoplasm
919	4.12	4.13	4.102	IPI00762940.3	Myof myoferlin-like	10116	6	signal transduction	Cytoplasm
920	14.69	14.79	0.625	IPI00763061.2	LOC683007 melanoma inhibitory activity 3-like	10116	1	uncharacterized	Nucleus
921	11.55	11.55	21.21	IPI00763567.1	RGD1561453 ribosomal protein S12-like	10116	3	metabolism	unknown
922	11.72	11.72	7.5	IPI00763673.1	Hpca similar to Neuron-specific calcium-binding protein hippocalcin	10116	2	signal transduction	unknown
923	1.7	3.81	7.177	IPI00763790.2	Gltp Glycolipid transfer protein	10116	1	metabolism	unknown
924	2.17	2.17	4.782	IPI00763873.3	Itga11 integrin, alpha 11	10116	4	cell adhesion	Cytoplasm
925	9.39	9.39	10.11	IPI00764033.2	Cbr3 Carbonyl reductase 3	10116	2	oxidation reduction	Plasma Membrane
926	2.04	4.04	12.2	IPI00764083.1	- similar to Anionic trypsin II precursor	10116	6	metabolism	Cytoplasm
927	5.83	8.58	38.08	IPI00764197.1	LOC680121 heat shock cognate 71 kDa protein-like isoform 1	10116	33	uncharacterized	unknown
928	43.04	45.69	9.296	IPI00764230.2	LOC682920 phosphatase and actin regulator 4-like	10116	5	uncharacterized	unknown
929	8.01	8.01	3.141	IPI00764373.1	Cux1 similar to CCAAT displacement protein isoform a	10116	3	transportation	unknown
930	6.69	6.75	8.967	IPI00764590.1	LOC686617 similar to CG9590-PA	10116	4	uncharacterized	Nucleus
931	7.73	7.73	20.3	IPI00764713.3	Klc1 Isoform A of Kinesin light chain 1	10116	8	transportation	unknown
932	17.4	17.4	24.53	IPI00764851.1	LOC686418;LOC690475 similar to ribosomal protein S24	10116	2	uncharacterized	Cytoplasm
933	4	4.01	14.62	IPI00764966.2	RGD1309696 similar to KIAA2019 protein	10116	17	uncharacterized	unknown
934	60.13	60.13	29.77	IPI00765109.1	LOC684441 similar to Peptidyl-prolyl cis-trans isomerase NIMA-interacting 4	10116	3	uncharacterized	unknown
935	5.53	5.53	5.318	IPI00765122.1	Aplp2 similar to Amyloid-like protein 2 precursor (Sperm membrane protein YWK-II) isoform 2	10116	3	signal transduction	unknown
936	5.89	5.89	5.457	IPI00765134.1	Hnrnpl heterogeneous nuclear ribonucleoprotein L isoform a	10116	2	transcription and translation	unknown
937	4.64	4.64	8.989	IPI00765153.1	Dlat similar to dihydrolipoamide S-acetyltransferase	10116	4	metabolism	Nucleus
938	7.35	7.77	0.8525	IPI00765210.1	Eif5b-ps1 similar to Eukaryotic translation initiation factor 5B (eIF-5B) (Translation initiation factor IF-2) isoform 1	10116	1	metabolism	unknown
939	2.04	2.12	9.677	IPI00765221.1	LOC683961 ribosomal protein S13-like	10116	2	metabolism	unknown
940	2.85	2.85	8.333	IPI00765311.2	Dnajc24 zinc finger, CSL-type containing 3-like	10116	1	chaperone	unknown
941	2	2	10.72	IPI00765842.4	Psmd11 Putative uncharacterized protein	10116	4	metabolism	unknown
942	8.65	8.7	18.03	IPI00766031.2	Enth similar to Epsin-4 (Epsin-related protein) (EpsinR) (Enthoprotin) isoform 6	10116	11	uncharacterized	Cytoplasm
943	19.08	19.08	27.74	IPI00766467.1	LOC691165 similar to Nuclear transport factor 2	10116	3	uncharacterized	Cytoplasm
944	6	6	2.725	IPI00766645.3	Saps3 similar to SAPS domain family, member 3	10116	2	cell cycle and division	unknown
945	4.49	4.49	4.135	IPI00766722.1	LOC688570 protein tyrosine phosphatase-like A domain containing 1	10116	1	uncharacterized	unknown
946	3.11	3.12	64.29	IPI00766829.2	Ahnak AHNAK nucleoprotein isoform 1	10116	285	transcription and translation	unknown
947	373.55	373.55	14.86	IPI00766956.1	Hist1h1b RCG23067	10116	4	cell cycle and division	Nucleus
948	7.23	8.65	2.39	IPI00767035.1	LOC684934 similar to coiled-coil domain containing 9 isoform 2	10116	1	uncharacterized	Nucleus
949	7.23	7.28	47.47	IPI00767147.1	Eno1-ps1 enolase 3	10116	30	uncharacterized	unknown
950	33.57	33.57	35.35	IPI00767302.1	Hmgb1-ps4 similar to High mobility group protein 1	10116	23	uncharacterized	unknown
951	26.09	26.09	7.328	IPI00767363.1	Glipr2 GLI pathogenesis-related 2	10116	1	uncharacterized	unknown
952	8.02	8.02	4.306	IPI00767473.1	LOC684567 similar to ATP synthase, H+ transporting, mitochondrial F0 complex, subunit f, isoform 2	10116	1	uncharacterized	Cytoplasm
953	10.56	10.56	13.14	IPI00767698.2	Rab6b RAB6B, member RAS oncogene family	10116	2	transportation	Cytoplasm
954	5.39	5.53	35.09	IPI00768033.2	Myeov2 hypothetical protein LOC681389	10116	1	uncharacterized	Cytoplasm
955	24.65	24.74	9.125	IPI00768214.1	LOC685909 similar to H2A histone family, member V isoform 1	10116	2	cell cycle and division	unknown
956	4.05	4.5	13.48	IPI00768299.1	Arpc3 Actin related protein 2/3 complex, subunit 3 (Predicted), isoform CRA_b	10116	2	cytoskeleton	unknown
957	4.52	4.52	3.678	IPI00768316.1	Nup153 Nuclear pore complex protein Nup153	10116	4	transportation	Cytoplasm
958	7.62	7.62	11.2	IPI00768386.2	LOC690384 Putative uncharacterized protein LOC690384	10116	1	transcription and translation	Nucleus
959	4.94	5.12	27.57	IPI00768751.2	Cbx1 RCG35120, isoform CRA_a	10116	3	cell cycle and division	unknown
960	3.4	5.42	11.83	IPI00768905.1	LOC681825 rCG36203-like	10116	2	uncharacterized	unknown
961	4.65	4.65	14.88	IPI00768937.2	LOC691984 glypican 6, partial	10116	4	uncharacterized	unknown
962	6.01	6.01	36.65	IPI00768949.2	Ybx1 Nuclease-sensitive element-binding protein 1	10116	17	transcription and translation	unknown
963	18.02	18.02	34.88	IPI00768953.1	LOC687571 similar to cytochrome c oxidase, subunit VIb polypeptide 1	10116	6	uncharacterized	Nucleus
964	7.6	7.6	6.41	IPI00768985.1	RGD1566292 similar to Ubiquitin-conjugating enzyme E2 I	10116	1	uncharacterized	unknown
965	2.07	2.07	14.18	IPI00769110.2	Rrbp1 ribosome binding protein 1 isoform 3	10116	15	transportation	unknown
966	31.28	31.31	21.19	IPI00769134.2	Hypk huntingtin-interacting protein K (predicted)-like	10116	2	chaperone	Cytoplasm
967	4	4	3.846	IPI00769135.1	Fosb RCG54346	10116	1	transcription and translation	unknown
968	4.46	4.46	9.649	IPI00776558.2	Cltc Putative uncharacterized protein Cltc	10116	12	transportation	unknown
969	29.35	29.4	42.03	IPI00776619.2	Spna2 Spectrin alpha chain, brain	10116	100	cytoskeleton	Plasma Membrane
970	153.52	153.52	3.571	IPI00776621.1	LOC680531 Putative uncharacterized protein LOC680531	10116	1	uncharacterized	Plasma Membrane
971	2.04	2.07	0.9891	IPI00776642.3	Itga3 112 kDa protein	10116	1	cell adhesion	unknown
972	2.37	2.4	7.101	IPI00776694.2	Ube2g1 20 kDa protein	10116	1	metabolism	unknown
973	7.42	7.44	57.46	IPI00776882.1	Calu calumenin isoform a	10116	28	axon and synapse related protein	Cytoplasm
974	27.21	27.25	8.264	IPI00776951.1	RGD1309104 Similar to RIKEN cDNA 1700025G04 gene (Predicted), isoform CRA_b	10116	1	uncharacterized	Cytoplasm
975	3.31	3.31	13.16	IPI00777091.1	- ribosomal protein S26-like, partial	10116	1	metabolism	unknown
976	2	2	7.581	IPI00777130.2	Ncam1 119 kDa protein	10116	6	cell adhesion	unknown
977	5.11	5.17	5.966	IPI00777537.2	Epb4.1l2 Putative uncharacterized protein ENSRNOP00000058049	10116	4	uncharacterized	Plasma Membrane
978	9.63	9.63	32.21	IPI00777581.2	Hdgfrp3 17 kDa protein	10116	4	cell differentiation and proliferation	Plasma Membrane
979	6	6.03	8.386	IPI00777695.2	Immt Putative uncharacterized protein Immt	10116	4	others	Nucleus
980	7.49	7.52	4.032	IPI00777708.3	LOC681410 heterogeneous nuclear ribonucleoprotein A0	10116	1	transcription and translation	Cytoplasm
981	4.12	4.12	3.534	IPI00777884.1	Psmd9 Putative uncharacterized protein Psmd9	10116	1	metabolism	unknown
982	3.88	3.89	11.54	IPI00777920.1	Cttn Putative uncharacterized protein Cttn	10116	9	cytoskeleton	Cytoplasm
983	8.78	8.78	18.45	IPI00778032.3	Rap1gds1 62 kDa protein	10116	7	signal transduction	Plasma Membrane
984	16.26	16.27	12.75	IPI00778329.1	- Putative uncharacterized protein ENSRNOP00000056567	10116	2	uncharacterized	unknown
985	3.52	3.52	20.28	IPI00778389.2	Ktn1 Putative uncharacterized protein ENSRNOP00000057455	10116	23	cytoskeleton	unknown
986	44.58	44.59	19.9	IPI00778442.2	Tor1aip1 Putative uncharacterized protein Tor1aip1	10116	10	cytoskeleton	Cytoplasm
987	16.02	16.04	0.9848	IPI00778676.2	LOC679485 similar to Protein CXorf17 homolog	10116	1	uncharacterized	Nucleus
988	8	8	13.77	IPI00779353.1	Rpl11 Ribosomal protein L11	10116	2	metabolism	unknown
989	4	4.01	3.694	IPI00779473.2	Serpinb1a Leukocyte elastase inhibitor A	10116	1	transcription and translation	Cytoplasm
990	5.52	5.74	6.516	IPI00779545.1	Rbms1 43 kDa protein	10116	2	cell cycle and division	Cytoplasm
991	4.66	4.69	19.31	IPI00779758.1	Selm selenoprotein M precursor	10116	2	chaperone	Nucleus
992	6.03	6.03	33.77	IPI00779902.1	Eif4h Putative uncharacterized protein Eif4h	10116	7	uncharacterized	Cytoplasm
993	9.4	9.4	7.056	IPI00779955.1	Lamp2 Lysosomal membrane glycoprotein 2	10116	2	autophagy and autophagy related	Cytoplasm
994	4.8	4.8	0.7585	IPI00780028.2	Utrn 392 kDa protein	10116	2	cell adhesion	Plasma Membrane
995	3.61	3.91	6.122	IPI00780155.2	Ddost Putative uncharacterized protein ENSRNOP00000020306	10116	3	uncharacterized	Plasma Membrane
996	5.82	5.83	5.213	IPI00780227.1	Rac1 Ras-related C3 botulinum toxin substrate 1, isoform CRA_b	10116	1	signal transduction	Cytoplasm
997	5.15	5.15	27.67	IPI00780381.1	Emd Putative uncharacterized protein Emd	10116	5	neurogenesis and development	Plasma Membrane
998	5.56	5.57	33.94	IPI00780387.1	Nap1l4 Nucleosome assembly protein 1-like 4	10116	14	cell cycle and division	Nucleus
999	16.83	18.83	4.183	IPI00780390.2	Iws1 Putative uncharacterized protein Iws1	10116	3	transcription and translation	Nucleus
1000	6.28	6.28	31.97	IPI00780608.2	Hnrnpk Heterogeneous nuclear ribonucleoprotein K	10116	23	transcription and translation	Nucleus
1001	22.86	23.03	5.085	IPI00780740.1	- Putative uncharacterized protein ENSRNOP00000054925	10116	1	uncharacterized	Nucleus
1002	2.04	2.04	7.692	IPI00780745.1	RGD1563705 ribosomal protein S23-like	10116	1	uncharacterized	unknown
1003	7.11	7.11	25	IPI00780927.2	Sfrs1 RCG34610, isoform CRA_c	10116	7	transcription and translation	unknown
1004	12.1	12.11	12.67	IPI00781021.2	Ssr1 Putative uncharacterized protein Ssr1	10116	4	cell cycle and division	Nucleus
1005	6.77	6.77	15.79	IPI00781117.2	Commd1 15 kDa protein	10116	1	signal transduction	Cytoplasm
1006	2	2	1.652	IPI00781123.1	Xpnpep1 Xaa-Pro aminopeptidase 1	10116	1	metabolism	unknown
1007	2.45	2.47	1.561	IPI00781133.1	Aco1 Putative uncharacterized protein Aco1	10116	1	metabolism	Cytoplasm
1008	3.52	3.53	22.39	IPI00781330.1	Crk Putative uncharacterized protein Crk	10116	5	signal transduction	Cytoplasm
1009	6	7.71	1.877	IPI00781478.1	Ctage5 Putative uncharacterized protein ENSRNOP00000056080	10116	1	uncharacterized	Cytoplasm
1010	2	2.23	31.17	IPI00781537.1	Rps10 Putative uncharacterized protein Rps10	10116	8	metabolism	unknown
1011	7.53	7.53	2.632	IPI00781679.1	Flot2 50 kDa protein	10116	1	cell adhesion	Cytoplasm
1012	7.68	7.68	5.752	IPI00781870.1	Txndc9 Thioredoxin domain containing 9	10116	1	oxidation reduction	Plasma Membrane
1013	12.08	17.44	10.29	IPI00782070.2	Serpinb6a Serine (Or cysteine) peptidase inhibitor, clade B, member 6a	10116	3	metabolism	unknown
1014	11.54	11.82	11.81	IPI00782326.1	- Putative uncharacterized protein ENSRNOP00000052225	10116	1	uncharacterized	Cytoplasm
1015	6.14	6.14	11.35	IPI00785564.2	Sdhb Succinate dehydrogenase [ubiquinone] iron-sulfur subunit, mitochondrial	10116	3	metabolism	unknown
1016	6.02	6.04	1.183	IPI00798619.1	Opa1 Isoform 2 of Dynamin-like 120 kDa protein, mitochondrial	10116	2	apoptosis	Cytoplasm
1017	3.03	3.12	20.93	IPI00798631.2	Ubqln1 62 kDa protein	10116	9	autophagy and autophagy related	Cytoplasm
1018	8.03	16.15	21.64	IPI00808645.1	LOC684485 similar to MIR-interacting saposin-like protein precursor	10116	5	uncharacterized	Cytoplasm
1019	10.01	10.01	5.714	IPI00808706.2	RGD1309730 RGD1309730 protein	10116	1	uncharacterized	unknown
1020	9.64	9.64	70.2	IPI00817070.1	Myl6;Myl6b myosin, light chain 6, alkali, smooth muscle and non-muscle	10116	21	cytoskeleton	unknown
1021	20.18	20.19	7.72	IPI00817076.1	Wdr55 66 kDa protein	10116	4	transcription and translation	unknown
1022	8.5	8.5	5.328	IPI00829505.1	Lap3 Isoform 2 of Cytosol aminopeptidase	10116	2	metabolism	Nucleus
1023	4.81	4.95	16.27	IPI00845873.1	Zranb2 zinc finger, RAN-binding domain containing 2	10116	4	transcription and translation	Cytoplasm
1024	8.86	8.86	2.239	IPI00845882.1	Atl3 Isoform 2 of Atlastin-3	10116	1	transportation	Nucleus
1025	1.55	1.76	5.035	IPI00851116.1	Nt5e 5' nucleotidase, ecto	10116	2	metabolism	Cytoplasm
1026	4.74	4.76	17.25	IPI00855220.1	RT1-EC2 MHC class Ia protein	10116	7	immune response and inflammatory response	Plasma Membrane
1027	10.34	10.34	21.9	IPI00858353.1	Cast Isoform 4 of Calpastatin	10116	10	metabolism	Plasma Membrane
1028	18.96	18.96	44.19	IPI00858359.2	Myl9 Myosin, light polypeptide 9, regulatory	10116	13	cytoskeleton	Cytoplasm
1029	2.16	2.28	34.84	IPI00867934.1	Hnrnpa2b1 Isoform B1 of Heterogeneous nuclear ribonucleoproteins A2/B1	10116	21	transcription and translation	Cytoplasm
1030	23.29	23.29	26.06	IPI00869481.1	Cotl1 Coactosin-like protein	10116	4	cytoskeleton	Nucleus
1031	8.18	8.18	2.121	IPI00869528.2	Rars arginyl-tRNA synthetase	10116	1	transcription and translation	Cytoplasm
1032	5.3	5.36	15.38	IPI00869675.2	Capza1 F-actin-capping protein subunit alpha-1	10116	3	cytoskeleton	Cytoplasm
1033	6.02	6.03	3.505	IPI00869708.2	Mrc1 Putative uncharacterized protein ENSRNOP00000024736	10116	4	transportation	Cytoplasm
1034	8.67	8.71	4.19	IPI00869713.1	Bag1 BAG family molecular chaperone regulator 1	10116	1	apoptosis	Plasma Membrane
1035	2.96	2.97	8.282	IPI00869767.1	Elavl1 HuR	10116	2	transcription and translation	Cytoplasm
1036	6	6.01	1.25	IPI00869844.2	Pck2 phosphoenolpyruvate carboxykinase 2	10116	1	metabolism	Cytoplasm
1037	3.09	3.25	11.28	IPI00869848.2	Akt1s1 AKT1 substrate 1	10116	2	signal transduction	Cytoplasm
1038	4	4	11.45	IPI00869949.2	Chchd3 Putative uncharacterized protein Chchd3	10116	2	uncharacterized	Cytoplasm
1039	4	4.01	0.8078	IPI00870042.1	Tjp1 tight junction protein 1	10116	1	cell adhesion	Cytoplasm
1040	3.04	3.07	5.299	IPI00870088.1	Swap70 SWAP complex protein (Predicted), isoform CRA_b	10116	2	signal transduction	Plasma Membrane
1041	4.15	4.16	28.15	IPI00870112.1	Dpysl2 Dihydropyrimidinase-related protein 2	10116	11	cytoskeleton	Cytoplasm
1042	25.34	25.35	12.04	IPI00870183.1	Cisd1 CDGSH iron sulfur domain-containing protein 1	10116	1	metabolism	Cytoplasm
1043	2.95	2.95	51.3	IPI00870220.2	Pfdn5 prefoldin 5	10116	6	signal transduction	Cytoplasm
1044	11.95	11.95	50.91	IPI00870306.1	Pin1 Protein (Peptidyl-prolyl cis/trans isomerase) NIMA-interacting 1 (Predicted), isoform CRA_a	10116	7	signal transduction	Nucleus
1045	10.8	10.8	2.244	IPI00870307.2	Papss1 Papss1 protein	10116	1	metabolism	Nucleus
1046	3.45	3.5	4.817	IPI00870489.2	Snx2 sorting nexin 2	10116	2	transportation	unknown
1047	3.07	4.6	22.76	IPI00870566.1	Erh enhancer of rudimentary homolog	10116	2	cell cycle and division	Cytoplasm
1048	4.16	4.16	16.96	IPI00870631.2	Np Purine nucleoside phosphorylase	10116	4	metabolism	Nucleus
1049	8.06	8.06	6.022	IPI00870777.2	Tcof1 Putative uncharacterized protein Tcof1	10116	6	transcription and translation	Nucleus
1050	10.04	10.06	10.14	IPI00870805.1	Edf1 Endothelial differentiation-related factor 1	10116	1	cell differentiation and proliferation	Nucleus
1051	2	2.01	2.973	IPI00870827.1	Adprhl2 ADP-ribosylhydrolase like 2	10116	1	metabolism	Nucleus
1052	2.06	2.06	12.82	IPI00870865.1	Hbxip Putative uncharacterized protein Hbxip	10116	1	metabolism	Cytoplasm
1053	2.6	2.6	2.196	IPI00870888.1	Itgav integrin, alpha V	10116	1	cell adhesion	Cytoplasm
1054	7.15	7.15	24.49	IPI00877387.2	Tmem189;RGD1562209;LOC679539;Ube2v1 ubiquitin-conjugating enzyme E2 variant 1	10116	3	uncharacterized	unknown
1055	5.24	5.24	4.511	IPI00882402.1	Cd82 Cd82 molecule	10116	1	others	unknown
1056	2	2	7.958	IPI00882405.1	Dci Dodecenoyl-coenzyme A delta isomerase	10116	2	metabolism	Plasma Membrane
1057	3.71	3.8	20.66	IPI00882480.2	Pcbp1 poly(rC) binding protein 1-like	10116	7	uncharacterized	Cytoplasm
1058	14.02	14.19	25.67	IPI00882501.1	Ncl Nucleolin	10116	24	transcription and translation	Nucleus
1059	36.71	36.71	5.678	IPI00882548.1	Hdlbp High density lipoprotein binding protein	10116	5	metabolism	Nucleus
1060	9.08	9.22	6.582	IPI00884566.1	Wtap Wilms' tumour 1-associating protein isoform a	10116	2	transcription and translation	Nucleus
1061	3.42	3.42	8.238	IPI00884567.1	Sept7 septin-7 isoform b	10116	3	cell cycle and division	Nucleus
1062	4	5.4	14.65	IPI00886430.1	LOC683667 LOC683667 protein	10116	3	others	Cytoplasm
1063	5.7	5.7	7.38	IPI00886470.2	Hsd17b10 3-hydroxyacyl-CoA dehydrogenase type-2	10116	1	oxidation reduction	unknown
1064	2	2	14.22	IPI00886474.1	Rps5 Rps5 protein	10116	4	metabolism	Cytoplasm
1065	6.01	6.01	14.78	IPI00890347.1	RT1-EC2 A2h (Fragment)	10116	7	immune response and inflammatory response	Cytoplasm
1066	4.02	8.36	19.66	IPI00896144.1	Cav1 caveolin-1 alpha isoform	10116	5	cytoskeleton	Plasma Membrane
1067	4.01	4.18	1.684	IPI00896184.2	Slc25a24 Slc25a24 protein	10116	1	transportation	Plasma Membrane
1068	2.02	2.06	2.621	IPI00896237.1	Adpgk ADP-dependent glucokinase	10116	1	metabolism	Cytoplasm
1069	2.02	2.02	11.56	IPI00896761.2	LOC683788 Fascin	10116	4	cell adhesion	unknown
1070	7.8	7.8	10.21	IPI00896767.1	Ewsr1 similar to Ewing sarcoma breakpoint region 1 isoform EWS isoform 5	10116	5	uncharacterized	Plasma Membrane
1071	7.94	7.99	5.545	IPI00900496.1	Wash2 54 kDa protein	10116	2	transportation	unknown
1072	4.02	4.02	7.692	IPI00900498.1	Ptgr2 Isoform 1 of Prostaglandin reductase 2	10116	2	oxidation reduction	Cytoplasm
1073	4	4.02	28.99	IPI00903436.1	Pgd 6-phosphogluconate dehydrogenase, decarboxylating	10116	11	metabolism	Cytoplasm
1074	19.43	19.44	4.611	IPI00911212.1	Map2k3 mitogen activated protein kinase kinase 3	10116	1	signal transduction	unknown
1075	8.43	8.46	5.419	IPI00911324.1	RGD1306058 Similar to RIKEN cDNA 1110007C09 (Predicted), isoform CRA_a	10116	1	uncharacterized	Cytoplasm
1076	2	2	2.086	IPI00914189.1	Eif3c Eukaryotic translation initiation factor 3 subunit C	10116	2	metabolism	Cytoplasm
1077	5.67	5.67	10.02	IPI00914200.1	Nsbp1;Nsbp1_predicted High mobility group nucleosome-binding domain-containing protein 5	10116	3	transcription and translation	Cytoplasm
1078	9.8	9.81	24.47	IPI00914765.1	Zyx zyxin	10116	13	cell adhesion	unknown
1079	20.31	20.35	12.8	IPI00915560.1	Ppa1 pyrophosphatase 1	10116	3	metabolism	Plasma Membrane
1080	6.33	6.33	7.692	IPI00923130.1	Vps29 Isoform 1 of Vacuolar protein sorting-associated protein 29	10116	2	transportation	Cytoplasm
1081	3.52	3.52	27.59	IPI00923141.1	Ak2 Isoform 2 of Adenylate kinase 2, mitochondrial	10116	5	metabolism	Cytoplasm
1082	10.32	10.36	5.198	IPI00923716.1	Gsn Isoform 2 of Gelsolin	10116	3	cytoskeleton	Cytoplasm
1083	7.23	7.24	21.59	IPI00938552.1	Mocs2 molybdenum cofactor synthesis protein 2B isoform Mocs2A	10116	1	metabolism	Extracellular Space
1084	2	2	13.26	IPI00944227.2	Plec Putative uncharacterized protein Plec1	10116	44	metabolism	Cytoplasm
1085	86.5	86.53	2.838	IPI00947657.1	Ttyh1 Putative uncharacterized protein Ttyh1	10116	1	cell adhesion	Cytoplasm
1086	4.03	4.03	6.936	IPI00947703.1	Rras2 20 kDa protein	10116	1	metabolism	Plasma Membrane
1087	2	2.13	7.813	IPI00947756.1	Bax Bcl2-associated X protein	10116	1	apoptosis	Plasma Membrane
1088	2.19	2.19	26.34	IPI00947757.1	Ube2k 21 kDa protein	10116	4	metabolism	Cytoplasm
1089	7.53	7.97	2.923	IPI00947794.1	Ttyh3 Putative uncharacterized protein Ttyh3	10116	1	signal transduction	Cytoplasm
1090	2.43	2.43	2.711	IPI00947844.1	Srrm1 Putative uncharacterized protein Srrm1	10116	2	transcription and translation	Plasma Membrane
1091	4.07	4.1	4.153	IPI00947865.1	Mtch2 34 kDa protein	10116	1	transportation	Nucleus
1092	3.02	3.02	37.01	IPI00947942.1	Hn1 Putative uncharacterized protein Hn1	10116	3	neurogenesis and development	Cytoplasm
1093	6	6	11.05	IPI00947946.1	Luc7l 42 kDa protein	10116	3	transcription and translation	Nucleus
1094	6.81	6.81	6.25	IPI00947949.1	Lrrfip2 Putative uncharacterized protein Lrrfip2	10116	2	signal transduction	unknown
1095	4	4	6.542	IPI00948019.1	Fstl1 Ab2-379	10116	3	cell differentiation and proliferation	unknown
1096	5.52	5.53	19.93	IPI00948049.1	Sf3b2 Putative uncharacterized protein Sf3b2	10116	12	transcription and translation	Extracellular Space
1097	24.03	24.03	17.88	IPI00948123.1	Ssbp1 Single-stranded DNA binding protein 1, isoform CRA_a	10116	2	cell cycle and division	Nucleus
1098	4	4	1.966	IPI00948134.1	Luzp1 Putative uncharacterized protein Luzp1	10116	2	uncharacterized	Cytoplasm
1099	3.54	3.55	7.62	IPI00948162.1	Lima1 Epithelial protein lost in neoplasm isoform beta	10116	4	cytoskeleton	Nucleus
1100	8.31	8.33	22.85	IPI00948191.1	Nsfl1c Putative uncharacterized protein Nsfl1c	10116	7	metabolism	Cytoplasm
1101	12.04	12.04	5.512	IPI00948270.1	Scarb1 57 kDa protein	10116	2	cell adhesion	Cytoplasm
1102	4.12	4.12	4.603	IPI00948276.1	LOC689226 Putative uncharacterized protein LOC689226	10116	1	metabolism	Plasma Membrane
1103	3.07	3.08	52.21	IPI00948363.1	Psme1 RCG23530	10116	22	metabolism	unknown
1104	25.63	25.72	1.62	IPI00948376.1	Rabep1 Putative uncharacterized protein Rabep1	10116	1	transportation	Cytoplasm
1105	5.74	6.27	17.28	IPI00948428.1	Nedd8 Putative uncharacterized protein Nedd8	10116	2	cell cycle and division	Cytoplasm
1106	12.04	12.04	6.452	IPI00948650.1	Cyp11a1 61 kDa protein	10116	3	metabolism	Nucleus
1107	6.63	6.63	2.301	IPI00948689.1	Ccdc47 Putative uncharacterized protein Ccdc47	10116	1	cytoskeleton	Cytoplasm
1108	2.94	2.94	6.093	IPI00948716.1	Ppt1 32 kDa protein	10116	1	apoptosis	Extracellular Space
1109	1.63	1.67	9.818	IPI00948745.1	Stx16 31 kDa protein	10116	2	transportation	Cytoplasm
1110	4.05	4.05	7.94	IPI00948793.1	Ctnnd1 Putative uncharacterized protein Ctnnd1	10116	5	cell adhesion	Cytoplasm
1111	10.88	10.92	12.45	IPI00948831.1	Prdx4 Putative uncharacterized protein Prdx4	10116	4	oxidation reduction	Nucleus
1112	2.96	3.75	4.013	IPI00948941.1	Fnbp1l 69 kDa protein	10116	2	cell differentiation and proliferation	Cytoplasm
1113	6.86	15.67	10.6	IPI00948998.1	Naga Putative uncharacterized protein Naga	10116	5	metabolism	unknown
1114	6.05	6.05	9.474	IPI00949023.1	Mst4 Putative uncharacterized protein Mst4	10116	3	apoptosis	Cytoplasm
1115	6.04	6.04	6.897	IPI00949068.1	Pgm1 Putative uncharacterized protein Pgm1	10116	3	metabolism	Nucleus
1116	6.75	6.77	4.54	IPI00949156.1	Lmo7 Putative uncharacterized protein Lmo7	10116	5	cell adhesion	Cytoplasm
1117	10.56	10.68	10.6	IPI00949259.1	Cd44 77 kDa protein	10116	10	cell adhesion	Cytoplasm
1118	14.24	14.25	52.29	IPI00949293.1	- 18 kDa protein	10116	9	uncharacterized	Plasma Membrane
1119	10	10	30.19	IPI00949307.1	Ppp3r1 18 kDa protein	10116	6	metabolism	unknown
1120	8.8	8.8	11.88	IPI00949314.1	Baiap2 Putative uncharacterized protein Baiap2	10116	6	cytoskeleton	Cytoplasm
1121	9.79	9.81	2.184	IPI00949319.1	LOC290704 118 kDa protein	10116	2	cytoskeleton	Plasma Membrane
1122	4.01	4.02	3.163	IPI00949375.1	Aatf Putative uncharacterized protein Aatf	10116	1	apoptosis	Plasma Membrane
1123	2.02	2.02	11.42	IPI00949377.1	Ero1l Putative uncharacterized protein Ero1l	10116	5	transportation	Nucleus
1124	11.56	11.56	21.12	IPI00949378.1	Myh9 Putative uncharacterized protein Myh9	10116	7	cytoskeleton	Cytoplasm
1125	2.39	2.39	3.256	IPI00949424.1	Psmd1 26S proteasome p112 subunit	10116	2	metabolism	Cytoplasm
1126	4.04	4.07	12.45	IPI00949451.1	Snx1 Putative uncharacterized protein Snx1	10116	9	transportation	Cytoplasm
1127	17.63	17.64	2.071	IPI00949501.1	Slmap Putative uncharacterized protein Slmap	10116	1	uncharacterized	Cytoplasm
1128	2.31	2.36	13.64	IPI00949517.1	Actr3 Actin-related protein 3	10116	4	cytoskeleton	Plasma Membrane
1129	8.03	8.03	42.92	IPI00949530.1	Ywhaq Putative uncharacterized protein Ywhaq	10116	17	signal transduction	Plasma Membrane
1130	12	16.92	1.566	IPI00949618.1	Sfrs11 Splicing factor, arginine/serine-rich 11	10116	1	transcription and translation	Cytoplasm
1131	2.02	2.02	8.14	IPI00949630.1	Mdk Putative uncharacterized protein Mdk	10116	1	cell growth and migration	Nucleus
1132	4	4	2.251	IPI00949744.1	Pcdhga12 101 kDa protein	10116	1	cell adhesion	Extracellular Space
1133	2.01	2.02	5.361	IPI00949762.1	Sec31a SEC31-like 1 (S. cerevisiae), isoform CRA_b	10116	5	transportation	Plasma Membrane
1134	10.2	10.2	4.253	IPI00949775.1	Specc1 Putative uncharacterized protein Specc1	10116	3	cell cycle and division	Cytoplasm
1135	6.85	6.89	45.32	IPI00949794.1	Actn1 Actn1 protein	10116	51	cytoskeleton	Nucleus
1136	33.37	61.5	24.44	IPI00949815.1	Anxa6 Putative uncharacterized protein Anxa6	10116	17	transportation	Cytoplasm
1137	35.15	35.16	3.051	IPI00949850.1	Eif3s10 Eif3s10_predicted protein	10116	3	uncharacterized	Plasma Membrane
1138	2.8	2.84	2.227	IPI00949903.1	Fyco1 Putative uncharacterized protein Fyco1	10116	2	autophagy and autophagy related	Cytoplasm
1139	2.94	3.07	6.413	IPI00949910.1	Atp2a2 Putative uncharacterized protein Atp2a2	10116	5	metabolism	Cytoplasm
1140	9.46	9.46	5	IPI00949917.1	Paip1 Putative uncharacterized protein Paip1	10116	2	transcription and translation	Cytoplasm
1141	4	4	2.246	IPI00949944.1	RGD1561149 Putative uncharacterized protein RGD1561149	10116	1	uncharacterized	unknown
1142	3.77	3.77	19.35	IPI00950067.1	Cdkn2b Cdkn2b protein	10116	2	cell differentiation and proliferation	Nucleus
1143	4.62	4.63	27.84	IPI00950239.1	Bsg 30 kDa protein	10116	6	neurogenesis and development	Plasma Membrane
1144	12	12	13.19	IPI00950240.1	Rpe Putative uncharacterized protein Rpe	10116	2	metabolism	Cytoplasm
1145	3.99	3.99	1.433	IPI00950241.1	Fkbp15 Putative uncharacterized protein Fkbp15	10116	1	metabolism	Plasma Membrane
1146	2.1	2.12	35.92	IPI00950390.1	Dynlrb1 12 kDa protein	10116	3	transportation	Cytoplasm
1147	5.23	5.23	6.202	IPI00950431.1	Tom1 Putative uncharacterized protein Tom1	10116	2	transportation	Cytoplasm
1148	3.76	3.78	3.667	IPI00950442.1	Arpc2 Putative uncharacterized protein Arpc2	10116	1	cytoskeleton	Cytoplasm
1149	3.28	3.3	8.247	IPI00950465.1	LOC689601 similar to density-regulated protein isoform 2	10116	1	uncharacterized	unknown
1150	37.08	37.19	4.202	IPI00950487.1	Golga2 Putative uncharacterized protein Golga2	10116	3	uncharacterized	Cytoplasm
1151	5.54	5.55	7.302	IPI00950498.1	Ctsa RCG32401, isoform CRA_a	10116	3	metabolism	Cytoplasm
1152	7.19	7.27	4.717	IPI00950520.1	Pacsin3 Syndapin III	10116	2	transportation	Cytoplasm
1153	11.98	12	12.4	IPI00950560.1	- Putative uncharacterized protein ENSRNOP00000058924	10116	3	uncharacterized	unknown
1154	6.12	6.12	25.39	IPI00950564.1	Gm2a Putative uncharacterized protein Gm2a	10116	5	metabolism	Cytoplasm
1155	11.19	11.19	3.829	IPI00950587.1	Pdgfrb Beta-type platelet-derived growth factor receptor	10116	3	cell differentiation and proliferation	Plasma Membrane
1156	5.4	5.42	7.06	IPI00950672.1	Aco2 85 kDa protein	10116	4	metabolism	Cytoplasm
1157	9.23	9.23	1.252	IPI00950733.1	Ogdh Putative uncharacterized protein Ogdh	10116	1	metabolism	Cytoplasm
1158	2.82	2.83	1.657	IPI00950767.1	Lnpep Putative uncharacterized protein Lnpep	10116	2	metabolism	Cytoplasm
1159	3.73	3.99	1.943	IPI00950813.1	Ipo4 importin 4	10116	2	transportation	Nucleus
1160	4.1	4.1	6.422	IPI00950844.1	Eif4e 25 kDa protein	10116	1	metabolism	Cytoplasm
1161	4.25	4.25	3.931	IPI00950863.1	- Putative uncharacterized protein ENSRNOP00000059726	10116	2	uncharacterized	unknown
1162	4.3	4.3	39.68	IPI00950899.1	- Putative uncharacterized protein Calm1	10116	26	uncharacterized	unknown
1163	17.71	17.71	5.556	IPI00950965.1	Aprt Adenine phosphoribosyltransferase	10116	1	transcription and translation	Cytoplasm
1164	2.07	2.1	6.718	IPI00951057.1	Rpn2 72 kDa protein	10116	3	transportation	Cytoplasm
1165	6.3	6.3	6.803	IPI00951116.1	Hbb 16 kDa protein	10116	2	transportation	Cytoplasm
1166	2.17	2.19	2.355	IPI00951207.1	Pgm3 Putative uncharacterized protein Pgm3	10116	1	metabolism	Cytoplasm
1167	3.85	3.85	1.122	IPI00951244.1	RGD1309308 Putative uncharacterized protein RGD1309308	10116	1	transcription and translation	Cytoplasm
1168	20.6	20.6	3.685	IPI00951259.1	Flnb Putative uncharacterized protein Flnb	10116	8	cytoskeleton	Cytoplasm
1169	10.61	15.72	2.941	IPI00951274.1	Dync1i2 Putative uncharacterized protein Dync1i2	10116	1	transportation	Cytoplasm
1170	4.65	6.05	2.109	IPI00951358.1	Amotl2 89 kDa protein	10116	1	uncharacterized	Plasma Membrane
1171	10.15	10.15	26.21	IPI00951440.1	Tpd52l2 Tumor protein D52-like 2, isoform CRA_h	10116	4	cell differentiation and proliferation	Cytoplasm
1172	8	8	4.332	IPI00951478.1	Cd200 31 kDa protein	10116	1	immune response and inflammatory response	Plasma Membrane
1173	11.44	12.54	0.819	IPI00951530.1	Ptprg 136 kDa protein	10116	1	signal transduction	Plasma Membrane
1174	2	2.02	5.461	IPI00951644.1	Fdps Ac2-125	10116	4	metabolism	Cytoplasm
1175	7.4	7.4	1.404	IPI00951750.1	Arhgef1 Putative uncharacterized protein Arhgef1	10116	1	signal transduction	Cytoplasm
1176	2.04	2.24	7.534	IPI00951790.1	Ube2d3 17 kDa protein	10116	1	metabolism	unknown
1177	2.06	2.06	35.62	IPI00951791.1	Flna Filamin, alpha (Predicted), isoform CRA_a	10116	92	cytoskeleton	Cytoplasm
1178	130.06	130.09	38.07	IPI00951911.1	Hprt1 Hypoxanthine-guanine phosporibosyltransferase	10116	7	cell cycle and division	Cytoplasm
1179	14.01	14.01	21.38	IPI00951917.1	- Putative uncharacterized protein ENSRNOP00000061442	10116	6	uncharacterized	unknown
1180	6.58	6.58	13.1	IPI00951939.1	Sfrs2 Putative uncharacterized protein Sfrs2	10116	3	transcription and translation	Nucleus
1181	4.16	4.16	13.8	IPI00951955.1	Stam Putative uncharacterized protein Stam	10116	5	transportation	Cytoplasm
1182	12.52	12.52	6.047	IPI00951959.1	Tfam Transcription factor A	10116	1	transcription and translation	Cytoplasm
1183	22.99	23.35	31.14	IPI00951973.1	Csda 29 kDa protein	10116	8	transcription and translation	Nucleus
1184	4.75	12.85	46.41	IPI00951991.1	Aldoa 45 kDa protein	10116	22	metabolism	Cytoplasm
1185	26.84	26.88	14.87	IPI00952078.1	Pls3 Putative uncharacterized protein Pls3	10116	8	cytoskeleton	Cytoplasm
1186	14.14	15.68	4.262	IPI00952085.1	Gpm6b RCG49687, isoform CRA_b	10116	1	uncharacterized	Plasma Membrane
1187	4.31	4.31	8.595	IPI00952314.1	Luc7l3 Putative uncharacterized protein Luc7l3	10116	4	transcription and translation	Nucleus
1188	6	6.53	6.104	IPI00952326.1	Dab2 Protein	10116	3	signal transduction	Plasma Membrane
1189	7.5	7.5	11.6	IPI00952351.1	Gfap 50 kDa protein	10116	6	Schwann Cell marker	Cytoplasm
1190	6.57	8.98	4.097	IPI00952356.1	Atxn2l 113 kDa protein	10116	3	apoptosis	unknown
1191	5.94	5.95	22.13	IPI00952410.1	Tpd52 Putative uncharacterized protein Tpd52	10116	4	immune response and inflammatory response	Cytoplasm
1192	7.44	7.44	18.78	IPI00952421.1	Dnajc8 Putative uncharacterized protein Dnajc8	10116	3	chaperone	Nucleus
1193	2	2.05	11.21	IPI00952462.1	Rpl14 60S ribosomal protein L14	10116	2	metabolism	Cytoplasm
1194	4.02	4.03	2.662	IPI00955184.1	Maoa monoamine oxidase A	10116	1	oxidation reduction	Cytoplasm
1195	2.01	2.08	2.367	IPI00955600.1	Aplf aprataxin and PNKP like factor	10116	1	others	Cytoplasm
1196	6.15	6.15	21.92	IPI00957180.1	LOC300303 Putative uncharacterized protein LOC300303	10116	9	uncharacterized	Nucleus
1197	5.26	5.39	6.742	IPI00957247.1	- DC2 protein-like	10116	1	uncharacterized	unknown
1198	12.96	12.97	2.791	IPI00957369.1	- Putative uncharacterized protein RGD1560464	10116	1	uncharacterized	unknown
1199	4	4	12.66	IPI00957631.1	- low molecular weight phosphotyrosine protein phosphatase-like	10116	2	uncharacterized	unknown
1200	4	4	13.44	IPI00957641.1	Ipo5 importin 5	10116	12	transportation	Nucleus
1201	21.45	21.47	32.58	IPI00957678.1	- ribosomal protein S12-like	10116	8	metabolism	unknown
1202	11.27	11.27	5.054	IPI00957693.1	Rabep2 Rabaptin, RAB GTPase binding effector protein 2	10116	2	transportation	unknown
1203	4	4	17.15	IPI00957717.1	Plod2 procollagen-lysine, 2-oxoglutarate 5-dioxygenase 2 isoform 1	10116	12	oxidation reduction	Cytoplasm
1204	2.49	2.49	1.935	IPI00957799.1	Slc25a12 solute carrier family 25 (mitochondrial carrier, Aralar), member 12	10116	1	transportation	Cytoplasm
1205	1.59	1.63	4.095	IPI00957850.1	Itga5 Putative uncharacterized protein Itga5	10116	4	cell adhesion	Plasma Membrane
1206	9.84	9.84	22.2	IPI00957985.1	Fn1 Putative uncharacterized protein Fn1	10116	50	cell adhesion	Plasma Membrane
1207	9.53	9.53	39.19	IPI00958096.1	- GF20391-like isoform 1	10116	21	uncharacterized	unknown
1208	20	20	34.93	IPI00958118.1	- Cytochrome c oxidase subunit 5A, mitochondrial-like	10116	9	transportation	unknown
1209	8	8	7.05	IPI00958129.1	Col12a1 Putative uncharacterized protein Col12a1	10116	15	ECM and ECM related	Extracellular Space
1210	32.92	33.07	18.5	IPI00958196.1	- cAMP-regulated phosphoprotein 19-like	10116	4	uncharacterized	unknown
1211	16.18	16.29	44.78	IPI00958283.1	- prefoldin subunit 4-like	10116	4	uncharacterized	unknown
1212	8	8.01	14.98	IPI00958405.1	- ribosomal protein S7-like	10116	2	metabolism	unknown
1213	3.72	3.72	2.377	IPI00958442.1	LOC678741 Zinc finger CCCH domain-containing protein 4-like	10116	2	metabolism	unknown
1214	4.37	4.9	3.691	IPI00958481.1	LOC690779 Mob4B protein	10116	1	uncharacterized	unknown
1215	7.65	7.65	6.651	IPI00958558.1	Casc4 cancer susceptibility candidate 4 isoform 1	10116	2	others	unknown
1216	4.83	4.84	4.207	IPI00958566.1	serine/threonine-protein phosphatase 2A catalytic subunit alpha-like	10116	1	signal transduction	unknown
1217	12.42	12.43	3.11	IPI00958621.1	- Fcho2-like	10116	2	uncharacterized	unknown
1218	4.03	4.16	17.86	IPI00958734.1	- elongin C-like	10116	2	uncharacterized	unknown
1219	4.06	4.06	15.38	IPI00958825.1	Mt1a Metallothionein 1 (Fragment)	10116	1	others	Cytoplasm
1220	4.86	4.87	19.08	IPI00958842.1	- ribosomal protein S18-like	10116	4	metabolism	unknown
1221	5.7	5.71	14.69	IPI00958862.1	Hnrph1 Putative uncharacterized protein Hnrph1	10116	6	transcription and translation	Nucleus
1222	2.8	10.71	5.531	IPI00958870.1	Golim4 golgi integral membrane protein 4 isoform 3	10116	2	transportation	Cytoplasm
1223	4.08	4.08	6.39	IPI00959050.1	Lemd2 Putative uncharacterized protein ENSRNOP00000036495	10116	2	uncharacterized	Nucleus
1224	4	4	12.11	IPI00959101.1	Rnaset2 RCG44970	10116	2	transcription and translation	Cytoplasm
1225	4.48	4.5	12.5	IPI00959143.1	rCG51296-like isoform 2	10116	1	metabolism	unknown
1226	2	2	5.49	IPI00959226.1	Psma3;Psma3l Proteasome subunit alpha type	10116	1	metabolism	unknown
1227	2.43	2.43	1.695	IPI00959227.1	Map2 Putative uncharacterized protein Map2	10116	2	cytoskeleton	Cytoplasm
1228	9.33	9.34	64.82	IPI00959265.1	- peroxiredoxin-1-like	10116	16	uncharacterized	unknown
1229	7.05	7.06	4.628	IPI00959453.1	Eif4g1 eukaryotic translation initiation factor 4, gamma 1 isoform 2	10116	6	transcription and translation	Cytoplasm
1230	12.73	12.78	0.9156	IPI00959549.1	Tp53bp1 212 kDa protein	10116	1	transcription and translation	unknown
1231	12.35	12.36	32.68	IPI00959820.1	- ribonuclease inhibitor isoform 1	10116	13	metabolism	Cytoplasm
1232	20.51	20.51	2.045	IPI00959848.1	RGD1565416 similar to talin 2 isoform 4	10116	4	cytoskeleton	Nucleus

## Sheet: Annotated Spectra
The list of annotated spectra
N	Accessions	Gene Symbol and Names	Conf	Sequence	dMass	Prec MW	Prec m/z	Theor MW	Theor m/z	Theor z
1	IPI00188158.1	Hmgcs1 Hydroxymethylglutaryl-CoA synthase, cytoplasmic	96	TCVAPDVFAENMK	0.0133534	1757.85	586.958	1757.84	586.954	3
2	IPI00188671.1	Galk1 Galactokinase 1	97	VEELLAEAR	-0.0382503	1172.61	587.314	1172.65	587.333	2
3	IPI00188924.4	Uqcrc2 Cytochrome b-c1 complex subunit 2, mitochondrial	99	MALVGLGVSHSILK	-0.0364653	1711.99	571.67	1712.03	571.683	3
4	IPI00189490.3	Osap RCG50000, isoform CRA_c	99	AELQPLPGETEHVAEAGK	0.00688543	2163.15	722.057	2163.14	722.054	3
5	IPI00189768.2	Nupl1 Isoform p58 of Nucleoporin p58/p45	96	QLLSLAASGLQR	-0.00779602	1399.82	467.614	1399.83	467.616	3
6	IPI00190179.3	Pygl Glycogen phosphorylase, liver form	97	LHSFVGDDIFLR	0.120643	1561.96	521.66	1561.84	521.62	3
7	IPI00190898.6	Ubfd1 ubiquitin-binding protein homolog	97	VPLDSTGSELK	-0.000649657	1432.8	478.608	1432.8	478.608	3
8	IPI00191312.1	Ndufa7 RCG37550, isoform CRA_a	99	AVTPAPPMK	-0.0196093	1198.68	600.347	1198.7	600.357	2
9	IPI00191490.1	Rnf181 E3 ubiquitin-protein ligase RNF181	99	MDFEDLGLVDWEHHLPPPAAK	-0.234571	2704.12	677.038	2704.36	677.096	4
10	IPI00191512.4	Rrs1 Ribosome biogenesis regulatory protein homolog	99	TNLVWDEVSGQWR	0.0537628	1732.92	578.647	1732.87	578.629	3
11	IPI00191720.4	Col8a1 Putative uncharacterized protein Col8a1	95	GGNVWVALFK	-0.00866698	1377.79	460.272	1377.8	460.274	3
12	IPI00191738.1	Gclm Glutamate--cysteine ligase regulatory subunit	97	EFPDVLECTMSHAVEK	0.0680654	2168.09	723.703	2168.02	723.68	3
13	IPI00191959.6	Atg3 Autophagy-related protein 3	99	ALEVAEYLTPVLK	-0.00394242	1733.02	578.68	1733.02	578.681	3
14	IPI00192188.4	Crip Cysteine-rich protein 1	99	CDKEVYFAER	-0.0223901	1592.73	531.919	1592.76	531.926	3
15	IPI00192736.1	Drg1 Developmentally regulated GTP binding protein 1	99	IQLLDLPGIIEGAK	0.00245175	1767.08	590.033	1767.07	590.032	3
16	IPI00193151.1	Qdpr Dihydropteridine reductase	99	GAVHQLCQSLAGK	-0.00452246	1644.86	549.295	1644.87	549.297	3
17	IPI00193245.1	Mrpl50 Putative uncharacterized protein Mrpl50	99	LLANLADDLGHAVPNSR	-0.00910933	1920.01	641.01	1920.02	641.013	3
18	IPI00193335.3	- RCG28300	99	LEVEAHQLQER	0.00639784	1494.8	499.273	1494.79	499.271	3
19	IPI00193522.3	Sec22b Vesicle-trafficking protein SEC22b	99	LAFAYLEDLHSEFDEQHGK	0.0740337	2536.32	635.088	2536.25	635.069	4
20	IPI00193827.3	Npap60 Nuclear pore complex protein Nup50	99	ATAAMEPPSLFGSTK	-0.00170858	1794.94	599.321	1794.94	599.322	3
21	IPI00194259.1	Med21 SRB7 (Suppressor of RNA polymerase B) homolog (S. cerevisiae) (Predicted), isoform CRA_a	99	IQSALADIAQSQLK	0.00735645	1773.03	592.018	1773.02	592.015	3
22	IPI00194324.2	Pdhb Pyruvate dehydrogenase E1 component subunit beta, mitochondrial	99	IMEGPAFNFLDAPAVR	0.0518352	1891.03	631.351	1890.98	631.333	3
23	IPI00194388.5	Sdf2l1 RCG36668	99	ASAGLVTCGSVLK	-0.00542254	1538.83	513.952	1538.84	513.954	3
24	IPI00194561.1	Sqstm1 Isoform 1 of Sequestosome-1	99	VAVLFPALRPGGFQAHYR	0.0226819	2142.22	536.562	2142.2	536.557	4
25	IPI00194924.1	Ppp1r10 Serine/threonine-protein phosphatase 1 regulatory subunit 10	99	LPPVLANLMGSMGAGK	-0.00918713	1843.02	615.348	1843.03	615.351	3
26	IPI00194999.1	Tgfb3 Transforming growth factor beta-3	99	IELFQILRPDEHIAK	-0.0087709	2109.21	528.31	2109.22	528.312	4
27	IPI00195384.2	RGD1559896 Similar to RIKEN cDNA 2310022B05	98	KEEEASFWK	-0.0521778	1584.8	529.274	1584.85	529.291	3
28	IPI00195655.1	Ccdc115 Similar to 2310061I09Rik protein	99	INWGLSQLR	-0.0220988	1229.68	615.846	1229.7	615.857	2
29	IPI00195860.1	LOC688386;Cox7a2 Cytochrome c oxidase subunit 7A2, mitochondrial	99	LFQEDNGMPVHLK	-0.0242299	1815.92	606.314	1815.94	606.322	3
30	IPI00196145.1	Ifi30 Interferon gamma inducible protein 30	99	VEACLLDK	-0.0308564	1223.62	612.817	1223.65	612.832	2
31	IPI00196506.1	Igbp1 Immunoglobulin-binding protein 1	99	AAGMLSQLDLFSR	0.0344413	1551.85	518.292	1551.82	518.281	3
32	IPI00196508.1	Amph Amphiphysin	99	CDVLWEDFHQK	0.013975	1752.83	585.285	1752.82	585.281	3
33	IPI00198080.1	Pcyox1 Prenylcysteine oxidase	99	AGFSETFLNEMIAPVMK	0.0913334	2172.21	725.078	2172.12	725.047	3
34	IPI00198232.1	Tars Threonyl-tRNA synthetase, isoform CRA_a	97	KETLLEMFK	-0.0447208	1569.87	524.298	1569.92	524.313	3
35	IPI00198711.1	Mrpl53 Mitochondrial ribosomal protein L53	99	GAHLTTQEMLSALASHIR	0.0222642	2079.12	520.788	2079.1	520.783	4
36	IPI00198796.1	Rwdd1 RWD domain-containing protein 1	99	LNEIVDQIK	-0.0802915	1358.72	680.368	1358.8	680.408	2
37	IPI00199305.1	Atp6v1b2 V-type proton ATPase subunit B, brain isoform	99	AVVQVFEGTSGIDAK	0.000662618	1807.99	603.672	1807.99	603.671	3
38	IPI00199465.1	Gls Glutaminase kidney isoform, mitochondrial	98	SSSPSEILQELGK	-0.000511861	1661.91	554.976	1661.91	554.977	3
39	IPI00200069.3	Sfxn3 Sideroflexin-3	99	IGMAIPAMAIPPVIMNTLEK	0.0598981	2397.4	600.358	2397.34	600.343	4
40	IPI00200195.2	P76 Putative phospholipase B-like 2	99	VLTILEQIPGMVVVADK	2.89435	2115.14	706.054	2112.25	705.09	3
41	IPI00200271.1	Ehd4 Pincher	96	DKPVYDELFYTLSPINGK	0.0726791	2531.43	633.864	2531.35	633.845	4
42	IPI00200427.2	Rab9a Ras-related protein Rab-9A	99	EPESFPFVILGNK	-0.0144006	1763.96	588.993	1763.97	588.997	3
43	IPI00200806.3	Ada Adenosine deaminase	99	NIIGMDKPLSLPDFLAK	0.0444105	2303.37	576.851	2303.33	576.839	4
44	IPI00201031.5	Cirbp Cold-inducible RNA-binding protein	99	GFGFVTFENIDDAK	0.030931	1846.97	616.662	1846.93	616.652	3
45	IPI00201213.4	LOC501546 LOC501546 protein	99	VPIVNHLEFLR	-0.0210786	1479.85	494.29	1479.87	494.297	3
46	IPI00201218.3	Sgk3 Serine/threonine-protein kinase Sgk3	97	AGLNEFIQNLVR	-0.0818516	1516.77	759.39	1516.85	759.431	2
47	IPI00201279.2	Paf1 RNA polymerase II-associated factor 1 homolog	99	IDPNVLLDPADEK	3.73977e-05	1725.94	576.32	1725.94	576.32	3
48	IPI00201325.1	Txndc17 Thioredoxin-like 5 (Predicted), isoform CRA_b	99	ITAVPTLLK	-0.0415916	1242.77	622.394	1242.82	622.415	2
49	IPI00201443.1	Rtcd1 RNA terminal phosphate cyclase domain 1	99	VGIEAAEMLLANLR	0.109302	1643.03	548.684	1642.92	548.647	3
50	IPI00201500.8	Rps14 40S ribosomal protein S14	99	ELGITALHIK	-0.0295311	1381.82	461.615	1381.85	461.625	3
51	IPI00201705.1	Cdkn2c Cyclin-dependent kinase inhibitor 2c	98	EGHLPVVEFLMK	-0.0371109	1685.9	562.976	1685.94	562.988	3
52	IPI00201891.1	Hk3 Hexokinase-3	99	AAQLCASALAAVLSR	-0.911261	1632.97	545.329	1633.88	545.633	3
53	IPI00202520.1	Creld1 Cysteine-rich with EGF-like domain protein 1	98	LVEVLEGVCSK	0.014128	1508.83	503.952	1508.82	503.947	3
54	IPI00202616.1	Ndufs3 Putative uncharacterized protein Ndufs3	99	VVAEPVELAQEFR	-0.0173037	1629.87	544.296	1629.88	544.302	3
55	IPI00202691.1	Casc3 Protein CASC3	98	GLFFEHDLR	0.0257572	1276.69	426.572	1276.67	426.563	3
56	IPI00202850.2	Ccdc126 Ccdc126 protein	99	TIAVLLDDILQR	0.0283814	1512.93	757.471	1512.9	757.457	2
57	IPI00203390.3	Ppp1cb Serine/threonine-protein phosphatase PP1-beta catalytic subunit	99	EIFLSQPILLELEAPLK	0.00454198	2240.33	747.785	2240.33	747.783	3
58	IPI00203615.1	Ccdc104 Coiled-coil domain-containing protein 104	99	GPDWSIPILDFVEQK	-0.054143	2031.04	678.02	2031.09	678.038	3
59	IPI00203753.1	Pspc1 Paraspeckle component 1	99	LFVGNLPTDITEEDFK	-0.0258466	2125.09	709.371	2125.12	709.38	3
60	IPI00204311.1	Ak3l1 Adenylate kinase isoenzyme 4, mitochondrial	97	IWPYVYTLFSNK	0.0156295	1818.01	607.011	1818	607.006	3
61	IPI00204739.1	Stx4 Syntaxin-4	99	LSSPDDEFFQK	-0.00424814	1599.8	534.273	1599.8	534.275	3
62	IPI00205496.1	Xtp3tpa dCTP pyrophosphatase 1	99	SDAEPGPQAWQPK	0.0413258	1697.9	566.975	1697.86	566.961	3
63	IPI00205563.1	Tmsbl1 Rattus norvegicus thymosin beta-like protein	99	SDKPDLSEVETFDK	0.00160197	1938.97	647.33	1938.97	647.329	3
64	IPI00205800.1	Ccdc86 Coiled-coil domain-containing protein 86	97	LKEELPVIPK	-0.0500772	1596.97	533.33	1597.02	533.347	3
65	IPI00206056.1	Fas Tumor necrosis factor receptor superfamily member 6	97	TGACQALIQGLR	-0.00126451	1419.74	474.255	1419.74	474.256	3
66	IPI00206112.1	Haus1 HAUS augmin-like complex subunit 1	99	ELDAIEAELTK	-0.0271666	1518.81	507.278	1518.84	507.287	3
67	IPI00206190.1	Nosip Putative uncharacterized protein Nosip	99	EAILEYILHQK	-0.0160429	1643.93	548.985	1643.95	548.99	3
68	IPI00206258.1	Bad Isoform Alpha of Bcl2 antagonist of cell death	99	IIQSWWDR	-0.0195698	1246.64	624.327	1246.66	624.336	2
69	IPI00206399.1	Txn2 Thioredoxin, mitochondrial	96	FVGIKDEDQLEAFLK	0.0327992	2183.25	546.821	2183.22	546.812	4
70	IPI00206403.1	Lum Lumican	99	LPAGLPTSLLTLYLDNNK	-0.0590768	2230.22	744.415	2230.28	744.435	3
71	IPI00206712.2	Impa1 Inositol monophosphatase 1	99	SLLVTELGSSR	-0.0175756	1304.72	653.37	1304.74	653.378	2
72	IPI00206743.3	Tmem111 Transmembrane protein 111	97	DLHFEGMFK	0.0358282	1410.76	471.26	1410.72	471.248	3
73	IPI00206977.1	Cs Citrate synthase, mitochondrial	99	VVPGYGHAVLR	-0.000616041	1310.76	437.926	1310.76	437.927	3
74	IPI00207370.1	Ppp1r9b Neurabin-2	99	FDSKPAPSAQPAPPPHPPSR	0.0421347	2368.3	593.081	2368.25	593.071	4
75	IPI00207574.1	Slit3 Slit homolog 3 protein	96	LQVLPELLFQSTPK	0.0141852	1900.14	634.388	1900.13	634.383	3
76	IPI00207657.1	Usp5 Ubiquitin specific protease 5	97	IVILPDYLEIAR	-0.0357509	1557.89	520.304	1557.93	520.316	3
77	IPI00207675.4	Zeb2 Zfhx1b zinc finger homeobox 1b	97	ISIAVGLPQEFVK	-0.0242433	1687.99	563.67	1688.01	563.678	3
78	IPI00207732.1	Ptpmt1 protein tyrosine phosphatase, mitochondrial 1	98	IDHTVLLGALPLR	1.99148	1562.94	521.987	1560.95	521.323	3
79	IPI00208106.1	Fads2 Fatty acid desaturase 2	95	FLKPLLIGELAPEEPSLDR	-0.0128224	2424.37	607.101	2424.39	607.104	4
80	IPI00208170.1	RGD1309710 hypothetical protein LOC293700	99	INPVEFNPDFVAR	0.0204175	1660.89	554.637	1660.87	554.63	3
81	IPI00208203.2	Peci Peroxisomal 3,2-trans-enoyl-CoA isomerase	99	ATQQDFENAMNQVK	-0.0458717	1910.89	637.972	1910.94	637.987	3
82	IPI00208219.1	Stx17 Syntaxin-17	99	VAGIAAALGGGVLGFTGGK	-3.03198	1900.08	634.368	1903.11	635.378	3
83	IPI00208326.1	Eef1e1 RCG43901	99	ALVQQWLEFR	-0.0390973	1432.76	717.385	1432.79	717.405	2
84	IPI00208582.1	Bwk1 Bwk1 leukemia-related	99	LLLWAQNELDQK	-0.0528825	1757.94	586.987	1757.99	587.005	3
85	IPI00208715.1	Pole3 DNA polymerase epsilon subunit 3	99	TLNASDVLSAMEEMEFQR	0.122108	2214.16	739.062	2214.04	739.021	3
86	IPI00208824.1	Gak Cyclin-G-associated kinase	99	ALLSTLHTVLWDGESR	0.0537103	1941.1	648.04	1941.04	648.022	3
87	IPI00208917.4	Aldh7a1 Alpha-aminoadipic semialdehyde dehydrogenase	97	ETFAPILYVFK	0.0215266	1614.95	539.323	1614.93	539.316	3
88	IPI00209397.1	Coro1b Coronin-1B	97	VGIITWHPTAR	-0.0213031	1393.77	465.599	1393.8	465.606	3
89	IPI00209916.1	LOC362855 UPF0027 protein C22orf28 homolog	99	EQLAQAMFDHIPVGVGSK	-1.06571	2213.11	554.284	2214.17	554.55	4
90	IPI00209938.1	Nexn Isoform 1 of Nexilin	99	EAENFHEDDDVDVKPAK	-0.935317	2388.24	598.067	2389.18	598.301	4
91	IPI00209976.1	Atpif1 ATPase inhibitor, mitochondrial	99	EAGGAFGK	0.0249919	1023.58	512.799	1023.56	512.787	2
92	IPI00210228.5	Ctss Cathepsin S	95	YIELPFGDEEALK	-1.17379	1809.79	604.269	1810.96	604.661	3
93	IPI00210399.1	Gfra1 GDNF family receptor alpha-1	99	LADFFTNCQPESR	0.0863819	1716.86	573.293	1716.77	573.265	3
94	IPI00210478.1	Mrp63;LOC498525 RCG23538	99	YIADQLDHLNISK	-0.053549	1816.94	606.654	1816.99	606.672	3
95	IPI00210503.5	Acsl4 Long-chain-fatty-acid--CoA ligase 4	99	LSPEPWTPETGLVTDAFK	-0.0452984	2275.15	759.391	2275.2	759.407	3
96	IPI00210635.2	Nsf Vesicle-fusing ATPase	99	TPLVSVLLEGPPHSGK	-0.0530956	1918.06	640.361	1918.11	640.378	3
97	IPI00211008.2	Scaf1 Splicing factor, arginine/serine-rich 19	99	AQELIQATNQILSHR	0.0408329	1865.07	622.696	1865.02	622.682	3
98	IPI00211225.1	Acadl Long-chain specific acyl-CoA dehydrogenase, mitochondrial	99	IFSSEHDIFR	0.00678001	1393.72	465.58	1393.71	465.578	3
99	IPI00211488.2	Ccdc32 Uncharacterized protein C15orf57 homolog	99	LASEFFVDGLDSDESTLEHFK	0.0282103	2673.33	669.341	2673.31	669.334	4
100	IPI00211698.1	Flii Flightless I homolog	99	LVHLQTLVLNGNPLLHAQLR	-0.0203941	2393.38	599.353	2393.4	599.358	4
101	IPI00211765.3	Rfxap Regulatory factor X-associated protein	96	LEESTENILSIVK	-0.0220846	1761.97	588.332	1762	588.34	3
102	IPI00211895.1	Gss Glutathione synthetase	99	VGLLEALLPGQPEAVAR	-0.0206669	1876.07	626.364	1876.09	626.371	3
103	IPI00212052.3	Ndufs4 NADH dehydrogenase [ubiquinone] iron-sulfur protein 4, mitochondrial	99	LDVTPLTGVPEEHIK	-0.0199583	1935.07	646.031	1935.09	646.038	3
104	IPI00212599.1	Hmga2 Non-histone chromosomal architectural protein HMGI-C	95	QPQEPTCEPSPK	0.0540504	1673.85	558.958	1673.8	558.94	3
105	IPI00212655.4	Gnb1 Guanine nucleotide-binding protein G(I)/G(S)/G(T) subunit beta-1	97	IYAMHWGTDSR	0.0104001	1479.72	494.246	1479.71	494.242	3
106	IPI00213058.1	RGD620382 Deoxyribonucleoside 5'-monophosphate N-glycosidase	99	AVALGKPILCLFRPQSGR	0.0175456	2259.31	565.835	2259.3	565.831	4
107	IPI00213197.1	RGD1359127 UPF0449 protein C19orf25 homolog	99	VVLPTRPAPPTVEQILEDVR	0.0319129	2372.39	594.104	2372.35	594.096	4
108	IPI00213552.1	Dync1li1 Cytoplasmic dynein 1 light intermediate chain 1	99	AGATSEGVLANFFNSLLSK	0.0372725	2213.23	738.751	2213.19	738.738	3
109	IPI00213659.3	Decr1 2,4-dienoyl-CoA reductase, mitochondrial	99	FFPPILKPMLPPNAFQGK	-0.0489101	2473.38	619.352	2473.43	619.364	4
110	IPI00213847.3	Grn granulins isoform a	99	TQCPDDSTCCELPTGK	-0.0175698	2122.82	708.615	2122.84	708.621	3
111	IPI00213989.2	Tpbg Trophoblast glycoprotein	99	EVGAGAFEHLPGLR	0.00166397	1595.86	532.959	1595.85	532.959	3
112	IPI00214295.1	Bcl10 B-cell lymphoma/leukemia 10	99	GLDTLVESIR	-0.00743016	1245.7	623.856	1245.71	623.86	2
113	IPI00214474.1	Gnl1 Guanine nucleotide-binding protein-like 1	99	IPVQALLHLR	-0.00390212	1302.82	435.281	1302.83	435.283	3
114	IPI00214889.1	Psmb3 Proteasome subunit beta type-3	99	LYIGLAGLATDVQTVAQR	0.0614306	2032.21	678.409	2032.14	678.389	3
115	IPI00215064.1	RGD1305045 Putative uncharacterized protein RGD1305045_predicted	99	AVVPGVKPQDWISAAR	-0.0395329	1981.1	661.372	1981.14	661.386	3
116	IPI00230819.2	Erap1 Type 1 tumor necrosis factor receptor shedding aminopeptidase regulator, isoform CRA_b	99	TQEFPHILTLIGR	-0.000323797	1667.95	556.99	1667.95	556.99	3
117	IPI00230845.5	Freq Neuronal calcium sensor 1	99	DCPSGQLDAAGFQK	0.00941182	1769.84	590.954	1769.83	590.951	3
118	IPI00230855.5	S100a1 Protein S100-A1	99	DLLQTELSSFLDVQK	-0.0319993	2023.08	675.366	2023.11	675.377	3
119	IPI00230874.10	Blvra Biliverdin reductase A	97	IMHCLGLASDIQK	0.0038661	1761.92	588.315	1761.92	588.313	3
120	IPI00230917.7	Rpl18 60S ribosomal protein L18	99	ILTFDQLALESPK	0.00318777	1762.02	588.346	1762.01	588.345	3
121	IPI00230981.1	Vac14 Protein VAC14 homolog	99	FDLVGFIPLLR	0.0201034	1432.88	717.446	1432.86	717.435	2
122	IPI00231106.5	Mpst 3-mercaptopyruvate sulfurtransferase	99	ALVSAQWVAEALK	0.00534104	1672.98	558.668	1672.98	558.666	3
123	IPI00231137.5	Csrp2 Cysteine and glycine-rich protein 2	99	IIGAGKPWHK	-0.0437592	1537.9	513.641	1537.95	513.656	3
124	IPI00231419.3	Blmh bleomycin hydrolase	98	VGPITPLQFYK	1.01224	1550.92	517.982	1549.91	517.644	3
125	IPI00231553.4	Atxn10 Ataxin-10	99	LSGIMVPAPIQDLEALR	0.062507	1966.17	656.396	1966.1	656.375	3
126	IPI00231723.3	Sdc2 Syndecan	97	EFEISEAEEK	0.00605798	1497.75	500.257	1497.74	500.255	3
127	IPI00231750.5	Crabp2 Cellular retinoic acid-binding protein 2	99	SENFEEMLK	-0.0261717	1413.68	707.847	1413.71	707.86	2
128	IPI00231770.5	Prkar1a cAMP-dependent protein kinase type I-alpha regulatory subunit	99	NVLFSHLDDNER	-0.0352969	1601.76	534.926	1601.79	534.938	3
129	IPI00231925.8	Gnai2 Guanine nucleotide-binding protein G(i) subunit alpha-2	99	ITQSPLTICFPEYTGANK	-0.98214	2315.19	772.738	2316.17	773.065	3
130	IPI00324302.3	Acat1 Acetyl-CoA acetyltransferase, mitochondrial	99	LGTIAIQGAIEK	-0.0175568	1500.89	501.305	1500.91	501.311	3
131	IPI00324939.2	Plaur Isoform 1 of Urokinase plasminogen activator surface receptor	99	YPTEHCIEVVTLQSTER	0.0257849	2194.08	732.366	2194.05	732.358	3
132	IPI00325205.3	Pcyt1a Choline-phosphate cytidylyltransferase A	96	VYADGIFDLFHSGHAR	0.046071	1948.02	488.012	1947.97	488	4														0
133	IPI00325912.1	Ctnnb1 Catenin beta-1	97	LLHPPSHWPLIK	-0.0120318	1725.02	432.263	1725.03	432.266	4														0
134	IPI00326140.3	Pzp Alpha-1-macroglobulin	99	TVSWAVTPK	-0.0426429	1275.7	638.857	1275.74	638.879	2
135	IPI00326141.5	Gfer FAD-linked sulfhydryl oxidase ALR	99	VSFSQWLCR	0.0235584	1314.66	658.336	1314.63	658.324	2
136	IPI00326309.2	Fxyd5 FXYD domain-containing ion transport regulator 5	98	QFSQLCLNR	-0.0322859	1297.61	649.811	1297.64	649.827	2
137	IPI00326506.1	Slpi Secretory leukocyte protease inhibitor	96	CLNPVPIR	-0.00669099	1100.59	551.302	1100.6	551.305	2
138	IPI00327143.1	Alpl Alkaline phosphatase, tissue-nonspecific isozyme	99	DIAYQLMHNIK	-0.01324	1632.88	545.3	1632.89	545.304	3
139	IPI00327398.1	Enpep Isoform 1 of Glutamyl aminopeptidase	99	INPDHIGFYR	0.0233019	1374.74	459.254	1374.72	459.246	3
140	IPI00331757.3	Fam3c FAM3C-like protein	99	ICLEDNVLMSGVK	0.0823079	1753.98	585.669	1753.9	585.641	3
141	IPI00331919.6	Psat1 Phosphoserine aminotransferase	99	GLGISVLEMSHR	0.00388772	1441.79	481.603	1441.78	481.602	3
142	IPI00337173.1	Cd276 CD276 antigen	99	QLNLIWQLTDTK	0.0752892	1760.08	587.702	1760.01	587.676	3
143	IPI00339061.2	P2rx4 Putative uncharacterized protein P2rx4	96	DLEHNVSPGYNFR	0.0196887	1834.94	459.742	1834.92	459.737	4
144	IPI00357924.1	Idh3B Isocitrate dehydrogenase [NAD] subunit beta, mitochondrial	99	KLDLFANVVHVK	0.0129548	1814.13	454.539	1814.11	454.536	4
145	IPI00358404.4	Etf1 Eukaryotic peptide chain release factor subunit 1	99	LSVLGAITSVQQR	-0.00627444	1514.88	505.969	1514.89	505.971	3
146	IPI00358463.1	Arhgdib Rho, GDP dissociation inhibitor (GDI) beta	99	ELQEMDKDDESLTK	-0.0465754	2112.02	705.013	2112.06	705.028	3
147	IPI00359022.1	Trappc3 Trafficking protein particle complex subunit 3	99	GALEMVQMAVEAK	-1.01285	1662.88	555.299	1663.89	555.637	3
148	IPI00359110.2	RGD1560187 similar to Hypothetical UPF0327 protein isoform 1	99	CMADALVK	-0.0481731	1183.55	592.784	1183.6	592.808	2
149	IPI00359450.3	Vps37c Vps37c protein	99	FSSALQPGTLLDLLQIEGMK	-0.0339299	2448.32	817.114	2448.35	817.125	3
150	IPI00359688.3	Abhd4 Putative uncharacterized protein Abhd4	99	TLHTFDLLGFGR	-0.0274406	1519.8	507.607	1519.83	507.616	3
151	IPI00359917.1	Thumpd1 THUMP domain containing 1	99	ELAGIVGSLNSENK	0.0290948	1717.97	573.665	1717.95	573.656	3
152	IPI00360075.2	Lrpprc Leucine-rich PPR motif-containing protein, mitochondrial	97	NVQGIIDILK	0.0155411	1399.88	467.634	1399.86	467.629	3
153	IPI00360511.4	Scoc Short coiled-coil protein	99	LINQVLELQHTLEDLSAR	-1.03041	2234.2	745.742	2235.23	746.085	3
154	IPI00360541.4	Itgb2 integrin beta 2	99	LGGDLLQALNEITESGR	0.0782575	1929.11	644.043	1929.03	644.017	3
155	IPI00361313.1	Cdc42ep4 Cdc42ep4 protein	99	GGDAFGDTSFLTSK	0.0238291	1689.87	564.297	1689.85	564.289	3
156	IPI00361693.1	Twf1 Twinfilin-1	99	SPLLDIVER	-0.0209578	1184.67	593.341	1184.69	593.352	2
157	IPI00361890.3	Upp1 Uridine phosphorylase 1	99	YVAAELGLDHPGK	-0.0139428	1656.89	553.305	1656.91	553.31	3
158	IPI00362084.2	Dr1 Protein Dr1	96	LENLGIPEEELLR	0.0259634	1667.95	556.99	1667.92	556.981	3
159	IPI00362117.3	Ubxn7 RCG52671, isoform CRA_a	99	LTTLADLFRPPIDLMHK	0.00476712	2268.3	568.081	2268.29	568.08	4
160	IPI00362243.7	Ak3 GTP:AMP phosphotransferase mitochondrial	99	NLTQCSWLLDGFPR	0.119313	1839.01	614.011	1838.89	613.972	3
161	IPI00362369.4	Ktelc1 KTEL (Lys-Tyr-Glu-Leu) containing 1	99	TDLSDVQELLQFVK	0.0113325	1922.07	641.698	1922.06	641.694	3
162	IPI00362535.1	Tmed1 Transmembrane emp24 domain-containing protein 1	99	SIQMLTLLR	0.0109861	1217.74	609.877	1217.73	609.872	2
163	IPI00362598.3	- 63 kDa protein	99	LFPDAPLAIEANK	0.0261575	1685.99	563.003	1685.96	562.994	3
164	IPI00362626.1	Lsm4 Putative uncharacterized protein Lsm4	99	IPDEIIDMVR	0.00933958	1343.73	672.874	1343.72	672.869	2
165	IPI00362949.1	Uqcrfs1 Cytochrome b-c1 complex subunit Rieske, mitochondrial	99	GVAGALRPLLQSAVPATSEPPVLDVK	0.0939188	2872.76	719.197	2872.66	719.173	4
166	IPI00363197.4	Mbd2 Mbd2 protein	99	KLEEALMADILSR	3.95463	1779.96	594.327	1776.01	593.009	3
167	IPI00363236.3	Lars Leucyl-tRNA synthetase	99	STGNFLTLSQAVDK	0.00844542	1767.97	590.33	1767.96	590.328	3
168	IPI00363440.4	Plxna2 Putative uncharacterized protein Plxna2	95	LLIIDYSENR	-0.00827565	1379.73	690.874	1379.74	690.878	2
169	IPI00363652.2	Gatc Putative uncharacterized protein RGD1309698_predicted	99	VSAAVVEHLER	-0.00324491	1352.75	451.924	1352.75	451.925	3
170	IPI00363771.3	Eif3s9 Putative uncharacterized protein Eif3s9	99	VNLFTDFDK	-0.0326455	1385.71	693.863	1385.74	693.879	2
171	IPI00363925.2	Uap1l1 Uap1l1 protein	99	AALLAELSSLEADALR	0.0737892	1786.07	596.364	1786	596.339	3
172	IPI00363976.2	Stom Stomatin	97	YLQTLTTIAAEK	-0.0114694	1638.93	547.318	1638.94	547.322	3
173	IPI00364191.1	Uba6 Similar to RIKEN cDNA 5730469D23	99	SFPAAVEHTIQWAR	0.0545669	1755.97	586.331	1755.92	586.313	3
174	IPI00364201.1	Lsm8 LSM8 homolog, U6 small nuclear RNA associated	99	GFDQTINLILDESHER	0.0600516	2030.08	677.7	2030.02	677.68	3
175	IPI00364337.3	Chmp6 Putative uncharacterized protein Chmp6	99	VMEGLQVGNECLNK	0.046218	1866.97	623.331	1866.92	623.315	3
176	IPI00364533.1	Lsm3 Putative uncharacterized protein Lsm3	99	GDGVVLVAPPLR	-0.0142383	1335.79	668.9	1335.8	668.907	2
177	IPI00364559.3	RGD1562646 Putative uncharacterized protein RGD1562646	97	FTEGNILELLHR	-0.0259839	1584.85	529.29	1584.87	529.299	3
178	IPI00364744.3	Sorcs2 VPS10 domain receptor protein SORCS 2	99	LAAVQQALNSHR	0.0217122	1450.83	484.619	1450.81	484.611	3
179	IPI00364827.3	Rprd1b regulation of nuclear pre-mRNA domain containing 1B	99	EFESVLVDAFSHVAR	0.0111407	1848.96	617.327	1848.95	617.324	3
180	IPI00364861.3	RGD1307983 Similar to HSPC043 protein (Predicted), isoform CRA_a	99	VAILAELDKEK	-0.0224591	1659.99	554.338	1660.01	554.345	3
181	IPI00365035.2	Adfp Adipose differentiation related protein	99	HLGVMAGDIYSAFR	0.0464605	1679.9	560.975	1679.86	560.96	3
182	IPI00365235.3	- RCG31143	99	VLVALYEEPEKPTSALDFLK	0.0074729	2693.53	674.391	2693.53	674.389	4
183	IPI00365262.2	Znf593 Zinc finger protein 593 (Predicted), isoform CRA_a	99	DAEPDPDLPGGGLHR	0.0205608	1688.84	563.955	1688.82	563.949	3
184	IPI00365447.3	Saps1 SAPS domain family, member 1	98	LLTCVERPQLR	0.0109336	1516.85	506.622	1516.83	506.619	3
185	IPI00365600.3	Prkar2b cAMP-dependent protein kinase type II-beta regulatory subunit	99	TWGDAGAAAGGGTPSK	0.00939104	1690.86	564.628	1690.85	564.625	3
186	IPI00365662.1	Atp5sl ATP synthase subunit s-like protein	99	TLLQFLSDHFHDVQTLR	-2.05899	2211.11	553.785	2213.17	554.3	4
187	IPI00365864.3	LOC688717 RCG20695, isoform CRA_b	99	KIPWTAASSELR	-0.0234464	1645.92	549.646	1645.94	549.654	3
188	IPI00365954.1	Lsm7 Putative uncharacterized protein Lsm7	97	ESILDLSK	-0.0331306	1191.66	596.838	1191.7	596.855	2
189	IPI00366107.2	Lsp1 lymphocyte specific 1	99	CQEQEELDAEDDK	0.027853	1884.82	629.282	1884.8	629.273	3
190	IPI00366202.1	Ccdc53 RCG48807, isoform CRA_a	99	IQQIETTLNILDAK	0.0119809	1887.1	630.042	1887.09	630.038	3
191	IPI00366397.2	Mars methionyl-tRNA synthetase	99	FFGGCVPEMVLTHDDR	-0.00606215	2011.9	671.641	2011.91	671.643	3
192	IPI00366452.2	Creld2 Cysteine-rich with EGF-like domain protein 2	97	NFGGGNTAWEEK	0.0207352	1596.8	533.273	1596.78	533.266	3
193	IPI00366847.1	Samd4b Sterile alpha motif domain containing 4B	97	NALALWLSHLEER	0.0264053	1694.95	565.99	1694.92	565.981	3
194	IPI00367451.1	Pir Pirin	96	MLDPFLLFDEFK	0.0497175	1802.01	601.676	1801.96	601.66	3
195	IPI00367702.4	Nhlrc3 rCG49974-like	99	FNIPHSVTLDSVGR	-0.936881	1683.96	562.329	1684.9	562.641	3
196	IPI00367835.5	Tnfaip8 Tumor necrosis factor, alpha-induced protein 8 (Predicted), isoform CRA_b	99	SIATTLIDDTSSEVLDELYR	0.066429	2384.27	795.765	2384.21	795.743	3
197	IPI00367908.3	Atg5 Autophagy protein 5	99	LFRPVAADGQLHTLGDLLR	-0.0335591	2235.23	559.814	2235.26	559.823	4
198	IPI00368133.4	LOC688261 Putative uncharacterized protein ENSRNOP00000004853	97	RFPGEPHVPLEQR	-0.0440772	1704.87	427.226	1704.92	427.237	4
199	IPI00368457.1	Gspt1 G1 to S phase transition 1	99	PFVPNVHAAEFVPSFLR	0.0258399	2070.14	691.055	2070.12	691.046	3
200	IPI00369330.1	Ttc1 Tetratricopeptide repeat domain 1	99	TDKLDEALEDYK	-0.0289641	1870.96	624.661	1870.99	624.67	3
201	IPI00369684.2	Bag5 BAG family molecular chaperone regulator 5	97	LAQNILSYLDMK	0.0226981	1695.97	566.331	1695.95	566.323	3
202	IPI00370009.1	Psmd3 Proteasome (Prosome, macropain) 26S subunit, non-ATPase, 3	97	FNQVLDQFGEK	0.0339893	1611.88	538.302	1611.85	538.291	3
203	IPI00370038.1	Ifi35 Interferon-induced protein 35	99	DKIPFPVPEVPVVFQGLTK	0.00546744	2541.5	636.382	2541.49	636.381	4
204	IPI00370896.1	Zcchc8 Zinc finger, CCHC domain containing 8 (Predicted), isoform CRA_b	99	FKPGVISEELQDALGVTDK	-0.00503636	2477.37	620.35	2477.37	620.351	4
205	IPI00370983.2	Smarce1 SWI/SNF related, matrix associated, actin dependent regulator of chromatin, subfamily e, member 1	99	LISEILSESVVPDVR	-1.01189	1798	600.342	1799.02	600.679	3
206	IPI00371166.1	RGD1311634 hypothetical protein LOC293155	99	LSLGAMSTLFPSLFPR	0.0649702	1880.1	627.707	1880.04	627.686	3
207	IPI00371185.2	RGD1311703 small acidic protein	99	INEELESQYQQSMDSK	-0.0384246	2216.01	739.678	2216.05	739.691	3
208	IPI00371209.4	Rpl27a 60S ribosomal protein L27a	99	NKNGVAPIIDVVR	-0.0624449	1682.93	561.984	1682.99	562.005	3
209	IPI00371263.1	Iscu Similar to nitrogen fixation cluster-like (Predicted), isoform CRA_b	99	TVEEALTIK	-0.0453956	1290.72	646.366	1290.76	646.389	2
210	IPI00371432.2	Lpxn Leupaxin	99	TSAAAQLDELMAHLNELQAK	-1.03536	2440.25	611.069	2441.28	611.328	4
211	IPI00371511.4	Creg1 Cellular repressor of E1A-stimulated genes 1	98	ISNIWVLDYFGGPK	0.938567	1896.98	633.333	1896.04	633.02	3
212	IPI00371630.3	Cetn2 centrin 2	96	MNFSDFLTVMTQK	0.0691422	1849	617.342	1848.94	617.319	3
213	IPI00371717.2	Mphosph10 M-phase phosphoprotein 10	99	LDALSNFHFIPKPPVPEIK	-1.09578	2592.4	649.108	2593.5	649.382	4
214	IPI00371860.2	Sf3b4 Splicing factor 3B subunit 4	99	NQDATVYVGGLDEK	0.0135782	1795.93	599.652	1795.92	599.647	3
215	IPI00371952.2	Ubxn4 UBX domain-containing protein 4	99	MLWFQGAIPAAIASAK	0.000589322	1962.1	655.041	1962.1	655.041	3
216	IPI00372102.4	Stam2 Signal transducing adapter molecule 2	99	PLFTANPFEQDVEK	0.0557512	1922.06	641.693	1922	641.675	3
217	IPI00372186.4	Map7d1 Putative uncharacterized protein Map7d1	99	AAEGLLPFAEADAFLK	-1.03317	1949.04	650.686	1950.07	651.031	3
218	IPI00372282.3	Rabgap1 Putative uncharacterized protein Rabgap1	95	IQDLEHHLGLALSEVQAAK	0.0271753	2359.34	590.842	2359.31	590.835	4
219	IPI00372382.2	Scyl1bp1 RAB6-interacting golgin	99	ELQALDDMVSADIGILR	0.0583763	2002.11	668.378	2002.05	668.358	3
220	IPI00372469.2	- Putative uncharacterized protein ENSRNOP00000037874	96	TIVEELLADSEFR	0.0372722	1664.91	555.978	1664.87	555.965	3
221	IPI00372557.3	Vars Valyl-tRNA synthetase	99	YGEAGDGPGWGGPHPR	0.0200152	1752.83	585.284	1752.81	585.277	3
222	IPI00372627.5	Sfrs2ip rCG50794-like	99	VESSEGEITHGLNR	0.0206297	1670.86	557.959	1670.83	557.952	3
223	IPI00372727.3	Sec24b SEC24 related gene family, member B	99	LPLGLLLHPFR	0.0562299	1418.94	473.989	1418.89	473.97	3
224	IPI00372857.1	Sar1a SAR1 homolog A	99	VELNALMTDETISNVPILILGNK	0.177807	2784.73	697.191	2784.55	697.146	4
225	IPI00372860.1	Eif4ebp2 Eukaryotic translation initiation factor 4E binding protein 2	99	VEVNNLNNLNNHDR	0.0254671	1808.91	603.979	1808.89	603.97	3
226	IPI00373130.3	Nphp1 Nphp1 protein	96	DAEGGEGLIPR	-0.0141258	1256.63	629.324	1256.65	629.331	2
227	IPI00373144.4	Snx5 Snx5 protein	97	NNVSLLQSCIDLFK	0.00532024	1927.02	643.347	1927.02	643.346	3
228	IPI00373294.4	Med4 Mediator of RNA polymerase II transcription subunit 4	99	LLSALEDLEVLSR	0.0957404	1601.01	534.678	1600.92	534.646	3
229	IPI00373435.1	Map2k1ip1 Mitogen-activated protein kinase scaffold protein 1	99	KLPSVEGLHAIVVSDR	-0.0098819	2007.16	502.798	2007.17	502.8	4
230	IPI00373587.3	Ppp2r4 Protein phosphatase 2A, regulatory subunit B	99	LVALLDTLDR	0.00741049	1271.76	636.889	1271.76	636.886	2
231	IPI00373651.4	Api5 RCG26895, isoform CRA_b	99	GTLGGLFSQILQGEDIVR	0.090253	2046.21	683.078	2046.12	683.048	3
232	IPI00382218.1	Sec62 Ab2-292	98	VDYFIASK	-0.0390263	1229.65	615.833	1229.69	615.852	2
233	IPI00387763.4	- Putative uncharacterized protein ENSRNOP00000030796	99	LEQEIQALESEESQISAK	0.0158474	2319.22	774.081	2319.2	774.076	3
234	IPI00388137.1	Wipf2 Putative uncharacterized protein Wipf2	99	GSGGGYGPGAAALQPK	-0.0201296	1674.87	559.298	1674.89	559.305	3
235	IPI00388681.1	Ubtf Isoform UBF2 of Nucleolar transcription factor 1	99	TLTELILDAQEHVK	-0.0506981	1897.03	633.349	1897.08	633.366	3
236	IPI00389327.2	Shisa4 16 kDa protein	99	DLTLLITER	0.000318262	1216.72	609.365	1216.71	609.365	2
237	IPI00390233.4	LOC500420 similar to CG12279-PA	98	NTWEILEHGK	-0.0245769	1513.79	505.603	1513.81	505.612	3
238	IPI00390317.1	Tpp2 Tripeptidyl peptidase II, isoform CRA_a	97	STLVDALCR	0.00552736	1166.6	584.306	1166.59	584.303	2
239	IPI00390425.4	- 24 kDa protein	99	EAAVSASDILQESAIHCPAK	0.0374702	2373.23	594.314	2373.19	594.305	4
240	IPI00391752.3	Klc4 Putative uncharacterized protein Klc4	97	EAAHLLNDALSIR	1.87883	1567.74	523.588	1565.86	522.962	3
241	IPI00392676.4	Blvrb Biliverdin reductase B	99	LPSEGPQPAHVVVGDVLQAGDVDK	-1.03298	2713.42	679.361	2714.45	679.619	4
242	IPI00393882.3	Ppp1r12c protein phosphatase 1, regulatory subunit 12C	99	VPEPEQPALPSLDPSR	0.0143658	1875	626.007	1874.99	626.003	3
243	IPI00394452.4	- Putative uncharacterized protein ENSRNOP00000037794	99	VAEDDEDDDVETK	0.0948041	1766.89	589.97	1766.79	589.939	3
244	IPI00395316.6	Bicd2 bicaudal D homolog 2 isoform 1	97	QTAEVALANLK	0.0195661	1444.87	482.63	1444.85	482.624	3
245	IPI00400575.2	Adi1 1,2-dihydroxy-3-keto-5-methylthiopentene dioxygenase	99	AQPDRPVGLEQLR	0.0231108	1621.93	541.649	1621.9	541.641	3
246	IPI00400737.4	Gcx1 TOX high mobility group box family member 2	99	IVASMWDSLGEEQK	-0.0100123	1879.95	627.657	1879.96	627.66	3
247	IPI00417749.1	Tomm22 Mitochondrial import receptor subunit TOM22 homolog	99	LWGLTEMFPER	0.0899267	1521.87	508.296	1521.78	508.266	3
248	IPI00421326.3	Dnajb11 DnaJ homolog subfamily B member 11	99	FQDLGAAYEVLSDSEK	0.0018709	2059.04	687.353	2059.04	687.352	3
249	IPI00421469.1	Cops8 COP9 signalosome complex subunit 8	99	KPAPGALDVSLNR	-0.0267885	1624.92	542.649	1624.95	542.657	3
250	IPI00421610.3	Iah1 Isoamyl acetate-hydrolyzing esterase 1 homolog	99	VILITPPPLCEAAWEK	-0.0112231	2113.15	705.389	2113.16	705.393	3
251	IPI00421754.2	Smoc1 SPARC-related modular calcium binding protein 1	97	FSEPDPSHTLEER	0.0386358	1686.84	563.286	1686.8	563.273	3
252	IPI00421879.1	Pdcd10 Programmed cell death protein 10	99	ENPGLTQDIIMK	-1.03215	1644.86	549.295	1645.9	549.639	3
253	IPI00422072.3	Guk1 guanylate kinase 1	99	LAAAQADMESSK	0.0162833	1508.79	503.938	1508.77	503.932	3
254	IPI00454486.2	Fez2 Fez2 protein	99	LSMLSQEIQTLK	-0.0222905	1677.94	560.319	1677.96	560.327	3
255	IPI00454529.2	Dtnbp1 Dysbindin	96	LLSVQQDFTSGLK	-0.0772627	1722.9	575.307	1722.98	575.333	3
256	IPI00464488.2	Tmed5 LRRG00120	97	LEDILESINSIK	0.0212814	1660.97	554.664	1660.95	554.657	3
257	IPI00464718.1	Ddx5 Ddx5	99	TLSYLLPAIVHINHQPFLER	-0.0734589	2504.33	627.09	2504.4	627.108	4
258	IPI00464735.1	Lyar Cell growth-regulating nucleolar protein	99	LPGQPEEGEPEDHEAPSK	0.0628579	2233.14	559.292	2233.07	559.276	4
259	IPI00464765.1	Cadm1 Cell adhesion molecule 1	99	NLMIDIQK	-0.0321352	1261.7	631.857	1261.73	631.873	2
260	IPI00464886.2	LOC652956 p55 protein	99	TALSDLFLEQLLR	0.0765169	1662.02	555.015	1661.95	554.99	3
261	IPI00470238.3	Cd47 Putative uncharacterized protein Cd47	98	ISVSDLLK	-0.00543522	1161.72	581.865	1161.72	581.868	2
262	IPI00471722.1	Psmb6 Proteasome subunit beta type-6	99	LTPIHDHIFCCR	0.0457426	1689.82	423.462	1689.77	423.451	4
263	IPI00471759.1	Fam82a2 Regulator of microtubule dynamics protein 3	99	TATALFESPLSATVQDALQSFLK	0.00405312	2725.48	682.378	2725.48	682.377	4
264	IPI00471794.1	Npl N-acetylneuraminate lyase	99	LDQVVIHVGALNLK	0.0062567	1806.1	603.042	1806.1	603.04	3
265	IPI00480610.3	Metap2 methionyl aminopeptidase 2	99	NFDVGHVPIR	-0.0236762	1296.68	433.235	1296.71	433.243	3
266	IPI00480709.1	Cpe Carboxypeptidase E	99	NSLINYLEQIHR	-0.0433526	1642.85	548.623	1642.89	548.638	3
267	IPI00480843.3	RGD1565588 calcium binding protein P22-like	99	ASTLLRDEELEEIKK	-0.0566564	2205.2	552.308	2205.26	552.322	4
268	IPI00554081.1	Fam98a Protein FAM98A	99	GNISIAHLLAAR	2.02648	1380.84	461.288	1378.82	460.613	3
269	IPI00554213.1	Mthfd2 RCG56426	99	VLRPEELEVLK	-0.0134757	1611.97	538.33	1611.98	538.334	3
270	IPI00555182.1	Necap2 Isoform 1 of Adaptin ear-binding coat-associated protein 2	99	PAAAATADIWGDFTK	-0.000208836	1821.95	608.324	1821.95	608.324	3
271	IPI00555275.1	- Putative uncharacterized protein ENSRNOP00000041060	99	CSQGCICK	-0.0435732	1266.45	634.234	1266.5	634.256	2
272	IPI00557539.3	Rbm10 103 kDa protein	99	LDQQALPLGGR	-0.0649071	1310.68	656.346	1310.74	656.379	2
273	IPI00557984.3	Hsdl2 54 kDa protein	99	LLGTIYTAAEEIEAAGGK	0.000310919	2094.15	699.056	2094.15	699.056	3
274	IPI00558908.1	Slc9a3r2 Putative uncharacterized protein Slc9a3r2	99	LLVVDPETDEHFK	-0.00327635	1828.98	610.667	1828.98	610.668	3
275	IPI00559271.1	- ribosomal protein L36-like	99	EELSNVLAAMR	-0.0273985	1375.7	688.856	1375.73	688.87	2
276	IPI00561311.1	Smtn Smtn protein	99	LESMNDVEELTTLLR	0.0925693	1906.08	636.366	1905.98	636.335	3
277	IPI00561867.2	Rtn3 Putative uncharacterized protein Rtn3	99	TQIDHYVGIAR	-0.0143807	1415.75	472.924	1415.76	472.929	3
278	IPI00562850.2	Ptbp1 59 kDa protein	99	KLPSDVTEGEVISLGLPFGK	-1.10159	2516.34	630.092	2517.44	630.368	4
279	IPI00563516.1	Cars cysteinyl-tRNA synthetase	96	VSEYVPEIVNFVQK	0.0309788	1938.1	647.041	1938.07	647.031	3
280	IPI00564841.1	Agfg1;Agfg1-ps1 Putative uncharacterized protein Agfg1	99	SLLGESAPALHLNK	-0.0148632	1736.99	580.003	1737	580.008	3
281	IPI00565311.1	Nrp2 Putative uncharacterized protein Nrp2	99	LISPPVHLPR	0.0101316	1271.79	424.938	1271.78	424.935	3
282	IPI00566460.2	Notch2 Putative uncharacterized protein Notch2	97	ALGTLLHTNLR	-0.00266962	1351.8	451.608	1351.81	451.609	3
283	IPI00566927.2	Spc24 similar to spindle pole body component 24 homolog	99	ETLAVEEEVAQSLLELK	0.0441386	2188.25	730.425	2188.21	730.41	3
284	IPI00567649.1	Fblim1 Filamin binding LIM protein 1	99	CGEVVQEHVIR	0.024119	1457.75	486.923	1457.72	486.915	3
285	IPI00567836.2	Ptgs1 Ptgs1 protein	97	QLPDIHLLAQR	-0.0353697	1446.81	483.276	1446.84	483.288	3
286	IPI00568148.2	Igf2bp3 Putative uncharacterized protein Igf2bp3	99	LLVPTQFVGAIIGK	0.0123262	1743.1	582.041	1743.09	582.037	3
287	IPI00568692.3	Ilf2 RCG62739, isoform CRA_a	99	ILPTLEAVAALGNK	0.021575	1697.05	566.692	1697.03	566.685	3
288	IPI00569334.3	Bat2l Similar to HLA-B associated transcript-2 isoform a	99	LQEASSATSQMK	0.0246701	1567.84	523.62	1567.81	523.611	3
289	IPI00569357.1	Glt25d1 Glycosyltransferase 25 domain containing 1	99	MLPVDEFLPVMFDK	-0.00041516	1968.03	657.019	1968.03	657.019	3
290	IPI00569750.2	RGD1563903 Putative uncharacterized protein RGD1565956	99	EQIVPKPEEEVAQK	0.0191648	2055.18	514.802	2055.16	514.797	4
291	IPI00627074.2	Cd99 CD99 antigen	99	KPSSGDFDLEEALTGGADEDPR	1.01234	2594.25	649.57	2593.24	649.317	4
292	IPI00679218.1	Rbm12 RCG37481, isoform CRA_b	99	SDPFLEFFR	-0.0048268	1300.65	651.334	1300.66	651.336	2
293	IPI00760117.1	Comt Isoform 2 of Catechol O-methyltransferase	99	KYDVDTLDMVFLDHWK	-0.983439	2455.29	614.831	2456.28	615.077	4
294	IPI00760118.1	Hsd11b1 Isoform 11-HSD1B of Corticosteroid 11-beta-dehydrogenase isozyme 1	98	IMEFLSLR	-0.00535017	1151.64	576.829	1151.65	576.832	2
295	IPI00763061.2	LOC683007 melanoma inhibitory activity 3-like	99	ELEGLLQDMSIK	0.00536625	1662.92	555.313	1662.91	555.311	3
296	IPI00763790.2	Gltp Glycolipid transfer protein	99	ALLAEHLLKPLPADR	-0.00454105	1842.08	615.034	1842.08	615.036	3
297	IPI00765210.1	Eif5b-ps1 similar to Eukaryotic translation initiation factor 5B (eIF-5B) (Translation initiation factor IF-2) isoform 1	98	RPDEEVLVLR	-0.00569022	1368.78	457.267	1368.78	457.269	3
298	IPI00765311.2	Dnajc24 zinc finger, CSL-type containing 3-like	97	LILLYHPDK	-0.0231916	1398.82	467.282	1398.85	467.29	3
299	IPI00766722.1	LOC688570 protein tyrosine phosphatase-like A domain containing 1	97	RPLFLAPDFDR	-0.00630582	1489.81	497.611	1489.82	497.613	3
300	IPI00767035.1	LOC684934 similar to coiled-coil domain containing 9 isoform 2	99	KAELEGVAVTAPR	-9.21111e-05	1627.95	543.657	1627.95	543.657	3
301	IPI00767363.1	Glipr2 GLI pathogenesis-related 2	99	GQCGENLAWASYDQTGK	0.00990246	2160.99	721.338	2160.98	721.334	3
302	IPI00767473.1	LOC684567 similar to ATP synthase, H+ transporting, mitochondrial F0 complex, subunit f, isoform 2	99	ELPSWILMR	-0.00494822	1287.71	644.861	1287.71	644.864	2
303	IPI00768033.2	Myeov2 hypothetical protein LOC681389	99	AVHADFFNDFEDLFDDDDVQ	-0.0129354	2517.06	840.027	2517.07	840.032	3
304	IPI00768386.2	LOC690384 Putative uncharacterized protein LOC690384	99	LYTLVTYVPVTTFK	0.0357669	1932.16	645.06	1932.12	645.048	3
305	IPI00768985.1	RGD1566292 similar to Ubiquitin-conjugating enzyme E2 I	99	GTPWEGGLFK	0.0168645	1378.77	460.596	1378.75	460.59	3
306	IPI00769135.1	Fosb RCG54346	98	LEFVLVAHKPGCK	-0.00976185	1918.08	480.527	1918.09	480.53	4
307	IPI00776621.1	LOC680531 Putative uncharacterized protein LOC680531	99	LSHAAPAPSTEGLPR	0.0236786	1646.91	549.977	1646.89	549.969	3
308	IPI00776642.3	Itga3 112 kDa protein	99	VDGWATLFLR	-0.00753895	1320.72	661.369	1320.73	661.373	2
309	IPI00776694.2	Ube2g1 20 kDa protein	96	FITEIWHPNVDK	0.00828408	1785.97	596.332	1785.97	596.329	3
310	IPI00776951.1	RGD1309104 Similar to RIKEN cDNA 1700025G04 gene (Predicted), isoform CRA_b	99	EIPGFVHQPR	-0.00483985	1322.72	441.913	1322.72	441.915	3
311	IPI00777091.1	- ribosomal protein S26-like, partial	99	FRPAGAAPRPPPKPM	-0.0261439	1877.04	470.268	1877.07	470.275	4
312	IPI00777708.3	LOC681410 heterogeneous nuclear ribonucleoprotein A0	99	GDVAEGDLIEHFSQFGAVEK	0.00295439	2579.33	645.839	2579.32	645.838	4
313	IPI00777884.1	Psmd9 Putative uncharacterized protein Psmd9	99	LASDSPALPK	-0.026607	1285.72	643.868	1285.75	643.882	2
314	IPI00778676.2	LOC679485 similar to Protein CXorf17 homolog	99	LLVDADNCLHR	-0.0109452	1457.71	486.912	1457.72	486.915	3
315	IPI00779473.2	Serpinb1a Leukocyte elastase inhibitor A	99	TYNFLPEFLTSTQK	-0.0116132	1976.04	659.687	1976.05	659.691	3
316	IPI00780227.1	Rac1 Ras-related C3 botulinum toxin substrate 1, isoform CRA_b	99	KLTPITYPQGLAMAK	-2.29838e-05	2207.32	552.837	2207.32	552.837	4	11.58	182.47	13.49	172.27	13.23	133.22	11.45
317	IPI00780740.1	- Putative uncharacterized protein ENSRNOP00000054925	99	GWNWVDVVK	-0.0367097	1389.73	695.871	1389.76	695.89	2
318	IPI00780745.1	RGD1563705 ribosomal protein S23-like	97	VANVSLLALYK	0.021988	1477.93	493.652	1477.91	493.644	3
319	IPI00781117.2	Commd1 15 kDa protein	99	SIASADMDFNQLEAFLTAQTK	-0.0345935	2588.27	648.074	2588.3	648.083	4
320	IPI00781123.1	Xpnpep1 Xaa-Pro aminopeptidase 1	97	IENVVLVVPAK	-0.0151332	1467.91	490.311	1467.93	490.316	3
321	IPI00781133.1	Aco1 Putative uncharacterized protein Aco1	99	YQQAGLPLIVLAGK	-0.0241924	1758.04	587.021	1758.06	587.029	3
322	IPI00781478.1	Ctage5 Putative uncharacterized protein ENSRNOP00000056080	99	SGLEDTASLDNQPK	0.00998168	1761.91	588.31	1761.9	588.307	3
323	IPI00781679.1	Flot2 50 kDa protein	97	NVVLQTLEGHLR	0.00387343	1521.88	508.3	1521.87	508.299	3
324	IPI00781870.1	Txndc9 Thioredoxin domain containing 9	99	LDQIGEDELELLK	0.00299446	1801.99	601.672	1801.99	601.671	3
325	IPI00782326.1	- Putative uncharacterized protein ENSRNOP00000052225	99	EGDVGPLNIPLLADVTK	0.0234718	2020.17	674.397	2020.14	674.389	3
326	IPI00808706.2	RGD1309730 RGD1309730 protein	96	FTAGEIATIQELAK	0.00220371	1779	594.009	1779	594.008	3
327	IPI00845882.1	Atl3 Isoform 2 of Atlastin-3	97	ALASVLLQDHIR	-0.0143441	1478.85	493.959	1478.87	493.964	3
328	IPI00869528.2	Rars arginyl-tRNA synthetase	99	VEIAGPGFINVHLR	-0.0158562	1664.93	555.985	1664.95	555.99	3
329	IPI00869713.1	Bag1 BAG family molecular chaperone regulator 1	99	ILEEIDTMVLPENFK	0.0317952	2078.15	693.725	2078.12	693.714	3
330	IPI00869844.2	Pck2 phosphoenolpyruvate carboxykinase 2	98	DFWEQEVR	-0.00860367	1251.59	626.803	1251.6	626.808	2
331	IPI00870042.1	Tjp1 tight junction protein 1	99	YRPEAQPYAPAGPK	-0.0122744	1831.97	611.664	1831.98	611.668	3
332	IPI00870183.1	Cisd1 CDGSH iron sulfur domain-containing protein 1	99	VVHAFDMEDLGDK	0.0113358	1762.89	588.638	1762.88	588.634	3
333	IPI00870307.2	Papss1 Papss1 protein	99	RPVLLLHPLGGWTK	0.0108757	1874.16	469.548	1874.15	469.545	4
334	IPI00870805.1	Edf1 Endothelial differentiation-related factor 1	99	INEKPQVIADYESGR	-0.05893	2006.01	669.677	2006.07	669.696	3
335	IPI00870827.1	Adprhl2 ADP-ribosylhydrolase like 2	99	EAFDEVDMAHR	0.0136827	1462.68	488.566	1462.66	488.562	3
336	IPI00870865.1	Hbxip Putative uncharacterized protein Hbxip	99	GTLSDEHAGVISVLAQQAAK	0.949357	2283.2	762.073	2282.25	761.756	3
337	IPI00870888.1	Itgav integrin, alpha V	97	ILACAPLYHWR	0.00636687	1531.8	511.606	1531.79	511.604	3
338	IPI00882402.1	Cd82 Cd82 molecule	99	EEAWDYVQAQVK	0.0404127	1752.93	585.318	1752.89	585.305	3
339	IPI00886470.2	Hsd17b10 3-hydroxyacyl-CoA dehydrogenase type-2	99	VVTIAPGLFATPLLTTLPDK	0.141497	2354.55	785.857	2354.41	785.81	3
340	IPI00896184.2	Slc25a24 Slc25a24 protein	98	LDFEEFMK	-0.0308045	1345.65	673.833	1345.68	673.849	2
341	IPI00896237.1	Adpgk ADP-dependent glucokinase	97	SDLEEAFVHFMGK	0.00499744	1796.91	599.976	1796.9	599.974	3
342	IPI00911212.1	Map2k3 mitogen activated protein kinase kinase 3	98	MSYLELMEHPFFTLHK	0.124178	2310.3	578.583	2310.18	578.552	4
343	IPI00911324.1	RGD1306058 Similar to RIKEN cDNA 1110007C09 (Predicted), isoform CRA_a	99	LCDLLSHLQQR	0.0446797	1514.83	505.95	1514.78	505.935	3
344	IPI00938552.1	Mocs2 molybdenum cofactor synthesis protein 2B isoform Mocs2A	99	ASQLWQELETLHPGLADVR	0.0168277	2306.23	769.751	2306.21	769.745	3
345	IPI00947657.1	Ttyh1 Putative uncharacterized protein Ttyh1	99	TELTTLEEVLSER	0.0230098	1662.9	555.308	1662.88	555.301	3
346	IPI00947703.1	Rras2 20 kDa protein	99	MNVDQAFHELVR	0.0052351	1601.82	534.946	1601.81	534.944	3
347	IPI00947756.1	Bax Bcl2-associated X protein	99	VAADMFADGNFNWGR	0.0126177	1813.85	605.622	1813.83	605.618	3
348	IPI00947794.1	Ttyh3 Putative uncharacterized protein Ttyh3	99	ALVEMQDVVAELLK	0.00769488	1845.06	616.027	1845.05	616.025	3
349	IPI00947865.1	Mtch2 34 kDa protein	99	LCSGVLGTVVHGK	-0.0187415	1602.86	535.295	1602.88	535.302	3
350	IPI00948276.1	LOC689226 Putative uncharacterized protein LOC689226	99	SLQEEPVEGFR	-0.0229051	1433.7	717.859	1433.73	717.871	2
351	IPI00948376.1	Rabep1 Putative uncharacterized protein Rabep1	99	TQLWEAQAEMENIK	-0.000123746	1978.01	660.343	1978.01	660.343	3
352	IPI00948689.1	Ccdc47 Putative uncharacterized protein Ccdc47	99	MVHFLTHYADK	-0.0284701	1648.84	550.619	1648.86	550.629	3
353	IPI00948716.1	Ppt1 32 kDa protein	97	LVQAQYWHDPIKEEVYR	0.0582912	2605.46	522.099	2605.4	522.088	5
354	IPI00949375.1	Aatf Putative uncharacterized protein Aatf	99	SILTQIDHILMDK	1.05744	1815.08	606.034	1814.02	605.681	3
355	IPI00949501.1	Slmap Putative uncharacterized protein Slmap	99	LLSAQDEILLLHQAAAK	-0.0420601	2121.2	708.073	2121.24	708.087	3
356	IPI00949618.1	Sfrs11 Splicing factor, arginine/serine-rich 11	99	TLFGFLGK	-0.0208507	1169.68	585.85	1169.71	585.86	2
357	IPI00949630.1	Mdk Putative uncharacterized protein Mdk	99	DCGMGFR	0.00663671	974.396	488.205	974.389	488.202	2
358	IPI00949744.1	Pcdhga12 101 kDa protein	99	GFPVGNVVTDLGLDLGSLSAR	0.0409418	2230.25	744.424	2230.21	744.41	3
359	IPI00949944.1	RGD1561149 Putative uncharacterized protein RGD1561149	99	SVGASTGAPNPPPGSSAPQKPLR	0.066154	2460.4	616.107	2460.33	616.091	4
360	IPI00950241.1	Fkbp15 Putative uncharacterized protein Fkbp15	99	VTEELAAATAQVSHLQLK	0.006895	2196.24	733.088	2196.24	733.086	3
361	IPI00950442.1	Arpc2 Putative uncharacterized protein Arpc2	99	DSIVHQAGMLK	-0.00448163	1485.82	496.28	1485.82	496.281	3
362	IPI00950465.1	LOC689601 similar to density-regulated protein isoform 2	99	WPEVDDDSIEDLGEVK	0.000349832	2133.04	712.019	2133.04	712.019	3
363	IPI00950733.1	Ogdh Putative uncharacterized protein Ogdh	99	LVEDHLAVQSLIR	-0.00965896	1635.93	546.318	1635.94	546.322	3
364	IPI00950844.1	Eif4e 25 kDa protein	99	IVIGYQSHADTATK	-0.0180019	1790.96	597.994	1790.98	598	3
365	IPI00950965.1	Aprt Adenine phosphoribosyltransferase	99	IDYIAGLDSR	-0.0216742	1265.65	633.833	1265.67	633.844	2
366	IPI00951207.1	Pgm3 Putative uncharacterized protein Pgm3	99	AFVRPSGTEDVVR	0.00765716	1575.86	526.293	1575.85	526.29	3
367	IPI00951244.1	RGD1309308 Putative uncharacterized protein RGD1309308	97	LITEEDLK	-0.049438	1247.67	624.843	1247.72	624.868	2
368	IPI00951274.1	Dync1i2 Putative uncharacterized protein Dync1i2	99	QQILHSEEFLSFFDHSTR	0.0688066	2364.23	592.065	2364.16	592.048	4
369	IPI00951358.1	Amotl2 89 kDa protein	99	GPAEEPPATPPLPAHTK	0.0146018	1997.1	500.282	1997.08	500.278	4
370	IPI00951478.1	Cd200 31 kDa protein	96	TTQEPLIVTWQK	0.00398928	1730.99	578.002	1730.98	578.001	3
371	IPI00951530.1	Ptprg 136 kDa protein	99	ETFLDPFVLR	0.0138562	1379.77	690.893	1379.76	690.886	2
372	IPI00951750.1	Arhgef1 Putative uncharacterized protein Arhgef1	97	AFLDFYHSFLEK	0.0289732	1803.97	602.332	1803.94	602.322	3
373	IPI00951790.1	Ube2d3 17 kDa protein	99	SQWSPALTISK	0.00794244	1504.86	502.626	1504.85	502.624	3
374	IPI00951959.1	Tfam Transcription factor A	96	EQLTPSQLMGLEK	0.0397048	1761	588.007	1760.96	587.993	3
375	IPI00952085.1	Gpm6b RCG49687, isoform CRA_b	99	QYGIIPWNAFPGK	0.0440378	1778.02	593.681	1777.98	593.666	3
376	IPI00955184.1	Maoa monoamine oxidase A	99	DVPAIEITHTFLER	0.031868	1783.99	595.671	1783.96	595.66	3
377	IPI00955600.1	Aplf aprataxin and PNKP like factor	97	HAILEVVDSQLR	0.00732669	1522.87	508.629	1522.86	508.627	3
378	IPI00957247.1	- DC2 protein-like	99	VPFLVLECPNLK	0.000429214	1704.96	569.326	1704.96	569.326	3
379	IPI00957369.1	- Putative uncharacterized protein RGD1560464	99	TTVTLAHLLAAR	-0.00938023	1409.84	470.953	1409.85	470.956	3
380	IPI00957799.1	Slc25a12 solute carrier family 25 (mitochondrial carrier, Aralar), member 12	98	IVQLLAGVADQTK	-1.05529	1641.93	548.318	1642.99	548.669	3
381	IPI00958481.1	LOC690779 Mob4B protein	99	ELAPLQELIEK	-0.0193779	1569.9	524.308	1569.92	524.315	3
382	IPI00958566.1	serine/threonine-protein phosphatase 2A catalytic subunit alpha-like	99	ELDQWIEQLNECK	0.0546964	1981.01	661.343	1980.95	661.325	3
383	IPI00958825.1	Mt1a Metallothionein 1 (Fragment)	98	CAQGCVCK	-0.0128146	1236.47	619.244	1236.49	619.25	2
384	IPI00959143.1	rCG51296-like isoform 2	99	FFGHCNDLDR	0.0168955	1412.63	471.882	1412.61	471.877	3
385	IPI00959226.1	Psma3;Psma3l Proteasome subunit alpha type	99	HVGMAVAGLLADAR	0.00389043	1523.84	508.954	1523.84	508.953	3
386	IPI00959549.1	Tp53bp1 212 kDa protein	99	DEPVRPDQELQQPQVQEK	0.0890535	2450.35	613.596	2450.26	613.573	4
