# Supplementary material for: A proteome map of primary cultured rat Schwann cells
Source: Proteome Sci. 2012 Mar 23;10:20. doi: 10.1186/1477-5956-10-20 (PMC3338394; doi:10.1186/1477-5956-10-20)
Supplement: Additional file 2 — The 22 primer sequences used in qPCR. [file 1477-5956-10-20-S2.XLS]

## Sheet: Sheet1
List of 22 different primer sequences used in qRT-PCR
Gene Name	Primer Sequences
ANXA4	CCAAAGGAGGAACTGTGAAAGC TGGCGTTGGGCAGTGTTC
APOE	GCATCAAGGGCTGGTTCG TGGAGGCAATGGAGTTGGTAG
ATG5	CAGTGGAGGCAACAGAACCC TTACTGACGCAGCGGTGGA
BAG3	AAACAAGTTGCCCGTTCCAG CCTCAAAACCTAAAACCCCCTA
CADM1	ATCAGCCTTTTTGTTCCAATGA CCTTCCCAGTCTCGCATCTT
CALU	ACTACAAGGACCCATCCAGCC CACGTAAGGTGCCCAAATCG
CD9	TTGTCCCACGCAAGTCCAG CGGCGAGCCAGAAGATGA
COL1A1	TGGCAACCTCAAGAAGTCCC AGTTCCGGTGTGACTCGTGC
CTNNB1	CTCTGAGAAACTTGTCCGATGC GCGCAGGTGACCACATTTATA
CTSB	CAAGCCTTCCTTTCACCCAC TCAACATTGTAGAAGTTGCGTCC
DYNLRB1	AGGTGCTTTGGGCGTCAG TTCCTCCACCTCTGCCATCT
GAPDH	GCAAGTTCAACGGCACAG CGCCAGTAGACTCCACGAC
GFAP	AACAGAAGAGTGGTATCGGTCC ACTCAAGGTCGCAGGTCAAG
GMFB	CATTTCATCACCTATCGCATCA AGAGGGTCCACTACATCGCC
ITGA6	AAAGTCTCGTGCCCGTTCC TTAGCAAAACTACAGCCCCACT
LAMC1	TGGCAGCACCGACGAATG GCCCAAAGCAGAAGCAGG
LAMP2	TTCTGCGGTGCCTCTGGT AGGACGAGCTTCGAGCCC
NEXN	TGGTCCCTGCCAAATCATACA CTGACTAACCCTTCCATTCCTG
NGFR	CACGACCAGCAGACCCATA GCCAGATGTCGCCAGGTAT
RHOA	AGCAAGGACCAGTTCCCAGAG TGTGTCCCATAAAGCCAACTCT
S100β	TCCATCAGTATTCAGGGAGAGA TCCATCACTTTGTCCACCACT
UBQLN1	GTCAGCCATGTCGAACCCTAG GCTGCCAAGCCAGGAGTAAA
